# Supplementary material for: Abundance and diversity of resistomes differ between healthy human oral cavities and gut
Source: Nat Commun. 2020 Feb 4;11:693. doi: 10.1038/s41467-020-14422-w (PMC7000725; doi:10.1038/s41467-020-14422-w)
Supplement: Supplementary file 5 — Supplementary Data 2 [file 41467_2020_14422_MOESM5_ESM.csv]

ID	Cohort	Sample.name	sample_type	Sex	Age	Health	Merged	Population	seq_num	Visit_Number	Country	Location
ERR1474564	Philippines	Ae08	saliva	M	24	healthy	NA	Aeta	7.1	1	Philippines	Philippines
ERR1474565	Philippines	Ae10	saliva	M	23	healthy	NA	Aeta	12.1	1	Philippines	Philippines
ERR1474566	Philippines	Ae12	saliva	F	30	healthy	NA	Aeta	12.6	1	Philippines	Philippines
ERR1474567	Philippines	Ae61	saliva	F	26	healthy	NA	Aeta	7.7	1	Philippines	Philippines
ERR1474568	Philippines	Cae01	saliva	F	NA	healthy	NA	Zambal	41.8	1	Philippines	Philippines
ERR1474569	Philippines	Cae06	saliva	F	NA	healthy	NA	Zambal	8.2	1	Philippines	Philippines
ERR1474570	Philippines	Cae42	saliva	M	NA	healthy	NA	Zambal	30.2	1	Philippines	Philippines
ERR1474571	Philippines	Cae45	saliva	M	NA	healthy	NA	Zambal	9.4	1	Philippines	Philippines
ERR1474572	Philippines	B29	saliva	M	30	healthy	NA	Tagbanua	2.2	1	Philippines	Philippines
ERR1474574	Philippines	B35	saliva	M	23	healthy	NA	Batak	1.7	1	Philippines	Philippines
ERR1474575	Philippines	B42	saliva	M	28	healthy	NA	Batak	12.7	1	Philippines	Philippines
ERR1474576	Philippines	B62	saliva	F	NA	healthy	NA	Batak	2.9	1	Philippines	Philippines
ERR1474577	Philippines	B64	saliva	F	NA	healthy	NA	Tagbanua	7.1	1	Philippines	Philippines
ERR1474578	Philippines	B73	saliva	M	NA	healthy	NA	Tagbanua	3.6	1	Philippines	Philippines
ERR1474579	Philippines	B99	saliva	F	39	healthy	NA	Batak	11.2	1	Philippines	Philippines
ERR1474580	Philippines	Ag09	saliva	M	NA	healthy	NA	Agta	54	1	Philippines	Philippines
ERR1474581	Philippines	Ag27	saliva	F	NA	healthy	NA	Agta	2.9	1	Philippines	Philippines
ERR1474582	Philippines	Ag44	saliva	F	NA	healthy	NA	Agta	8.4	1	Philippines	Philippines
ERR1474583	Philippines	Ag57	saliva	M	NA	healthy	NA	Agta	10	1	Philippines	Philippines
ERR1474584	Philippines	Cag05	saliva	F	NA	healthy	NA	Casigurani	9.4	1	Philippines	Philippines
ERR1474585	Philippines	Cag09	saliva	M	NA	healthy	NA	Casigurani	38.3	1	Philippines	Philippines
ERR1474586	Philippines	Cag23	saliva	F	NA	healthy	NA	Casigurani	40.6	1	Philippines	Philippines
ERR1474587	Philippines	Cag34	saliva	M	NA	healthy	NA	Casigurani	28.6	1	Philippines	Philippines
ERR589346	Chinese	C1	dental	F	49	healthy	NA	NA	20.092057	1	China	China
ERR589348	Chinese	C1	saliva	F	49	healthy	ERR589348|ERR589349	NA	24.474886	1	China	China
ERR589350	Chinese	C3	saliva	F	45	healthy	NA	NA	170.496352	1	China	China
ERR589351	Chinese	C59	dental	M	27	healthy	NA	NA	22.557204	1	China	China
ERR589352	Chinese	C14	dental	F	42	healthy	NA	NA	18.677768	1	China	China
ERR589353	Chinese	C89	dental	M	42	healthy	ERR589353|ERR589541	NA	47.962555	1	China	China
ERR589354	Chinese	C27	dental	F	48	healthy	NA	NA	24.31134	1	China	China
ERR589355	Chinese	C10	dental	F	68	healthy	NA	NA	26.735627	1	China	China
ERR589356	Chinese	C18	dental	F	41	healthy	NA	NA	25.160541	1	China	China
ERR589357	Chinese	C99	dental	F	41	healthy	NA	NA	26.057212	1	China	China
ERR589358	Chinese	C72	dental	M	35	healthy	NA	NA	27.822176	1	China	China
ERR589359	Chinese	C13	dental	F	46	healthy	NA	NA	27.36396	1	China	China
ERR589360	Chinese	C19	dental	F	37	healthy	NA	NA	20.519744	1	China	China
ERR589361	Chinese	C15_S	dental	M	46	healthy	NA	NA	22.730805	1	China	China
ERR589362	Chinese	C24	dental	F	53	healthy	NA	NA	21.977772	1	China	China
ERR589363	Chinese	C12	dental	M	52	healthy	NA	NA	28.28233	1	China	China
ERR589364	Chinese	C70	dental	M	48	healthy	NA	NA	26.19988	1	China	China
ERR589365	Chinese	C93	dental	F	57	healthy	NA	NA	26.980516	1	China	China
ERR589366	Chinese	C7	dental	F	54	healthy	NA	NA	27.183484	1	China	China
ERR589367	Chinese	C40	dental	F	40	healthy	NA	NA	25.821858	1	China	China
ERR589368	Chinese	C29	dental	F	42	healthy	NA	NA	23.406172	1	China	China
ERR589370	Chinese	C35	dental	F	44	healthy	NA	NA	26.361871	1	China	China
ERR589371	Chinese	C32	dental	F	41	healthy	NA	NA	28.211234	1	China	China
ERR589372	Chinese	C31	dental	F	43	healthy	NA	NA	25.452931	1	China	China
ERR589373	Chinese	C26	dental	F	38	healthy	NA	NA	28.106393	1	China	China
ERR589374	Chinese	C71	dental	F	48	healthy	NA	NA	24.777871	1	China	China
ERR589375	Chinese	C68	dental	M	38	healthy	NA	NA	25.773031	1	China	China
ERR589376	Chinese	C43	dental	F	46	healthy	NA	NA	30.665844	1	China	China
ERR589377	Chinese	C51	dental	F	44	healthy	NA	NA	25.319214	1	China	China
ERR589378	Chinese	C47	dental	F	58	healthy	NA	NA	23.094681	1	China	China
ERR589379	Chinese	C53	dental	M	45	healthy	NA	NA	26.349631	1	China	China
ERR589380	Chinese	C62	dental	F	23	healthy	NA	NA	23.662291	1	China	China
ERR589381	Chinese	C50	dental	F	46	healthy	NA	NA	25.203174	1	China	China
ERR589382	Chinese	C10	saliva	F	68	healthy	ERR589382|ERR589383	NA	18.837784	1	China	China
ERR589384	Chinese	C12	saliva	M	52	healthy	ERR589384|ERR589385	NA	20.683075	1	China	China
ERR589386	Chinese	C13	saliva	F	46	healthy	ERR589386|ERR589387	NA	14.361959	1	China	China
ERR589388	Chinese	C14	saliva	F	42	healthy	ERR589388|ERR589389	NA	16.653025	1	China	China
ERR589390	Chinese	C15_S	saliva	M	46	healthy	ERR589390|ERR589391	NA	9.201825	1	China	China
ERR589392	Chinese	C18	saliva	F	41	healthy	ERR589392|ERR589393	NA	20.51633	1	China	China
ERR589394	Chinese	C19	saliva	F	37	healthy	ERR589394|ERR589395	NA	3.512668	1	China	China
ERR589396	Chinese	C24	saliva	F	53	healthy	ERR589396|ERR589397	NA	5.452961	1	China	China
ERR589398	Chinese	C26	saliva	F	38	healthy	ERR589398|ERR589399	NA	10.27806	1	China	China
ERR589400	Chinese	C27	saliva	F	48	healthy	ERR589400|ERR589401	NA	9.223534	1	China	China
ERR589402	Chinese	C29	saliva	F	42	healthy	ERR589402|ERR589403	NA	23.369008	1	China	China
ERR589404	Chinese	C31	saliva	F	43	healthy	ERR589404|ERR589405	NA	30.197714	1	China	China
ERR589406	Chinese	C32	saliva	F	41	healthy	ERR589406|ERR589407	NA	17.84065	1	China	China
ERR589408	Chinese	C40	saliva	F	40	healthy	ERR589408|ERR589409	NA	16.483411	1	China	China
ERR589410	Chinese	C43	saliva	F	46	healthy	ERR589410|ERR589411	NA	17.409991	1	China	China
ERR589412	Chinese	C47	saliva	F	58	healthy	ERR589412|ERR589413	NA	6.272404	1	China	China
ERR589414	Chinese	C50	saliva	F	46	healthy	ERR589414|ERR589415	NA	17.281037	1	China	China
ERR589416	Chinese	C51	saliva	F	44	healthy	ERR589416|ERR589417	NA	45.037853	1	China	China
ERR589418	Chinese	C53	saliva	M	45	healthy	ERR589418|ERR589419	NA	28.192806	1	China	China
ERR589420	Chinese	C59	saliva	M	27	healthy	ERR589420|ERR589421	NA	78.284288	1	China	China
ERR589422	Chinese	C62	saliva	F	23	healthy	ERR589422|ERR589423	NA	9.095678	1	China	China
ERR589424	Chinese	C68	saliva	M	38	healthy	ERR589424|ERR589425	NA	34.400397	1	China	China
ERR589426	Chinese	C7	saliva	F	54	healthy	ERR589426|ERR589427	NA	19.418534	1	China	China
ERR589428	Chinese	C70	saliva	M	48	healthy	ERR589428|ERR589429	NA	8.236429	1	China	China
ERR589430	Chinese	C71	saliva	F	48	healthy	ERR589430|ERR589431	NA	20.088266	1	China	China
ERR589432	Chinese	C72	saliva	M	35	healthy	ERR589432|ERR589433	NA	70.34168	1	China	China
ERR589435	Chinese	C89	saliva	M	42	healthy	NA	NA	19.695463	1	China	China
ERR589436	Chinese	C93	saliva	F	57	healthy	ERR589436|ERR589437	NA	27.820965	1	China	China
ERR589438	Chinese	C99	saliva	F	41	healthy	ERR589438|ERR589439	NA	14.334153	1	China	China
ERR589449	Chinese	C88_S	dental	M	42	healthy	NA	NA	20.379929	1	China	China
ERR589456	Chinese	C35	saliva	F	44	healthy	ERR589456|ERR589457	NA	14.125172	1	China	China
ERR589458	Chinese	C36	saliva	F	43	healthy	ERR589458|ERR589459	NA	14.447073	1	China	China
ERR589749	Chinese	C2	stool	F	52	healthy	NA	NA	32.268226	1	China	China
ERR589754	Chinese	C4	stool	F	43	healthy	NA	NA	26.322754	1	China	China
ERR589758	Chinese	C88_S	stool	M	42	healthy	NA	NA	34.358316	1	China	China
ERR589765	Chinese	C1	stool	F	49	healthy	NA	NA	29.963557	1	China	China
ERR589768	Chinese	C3	stool	F	45	healthy	NA	NA	36.629728	1	China	China
ERR589784	Chinese	C34	stool	F	39	healthy	NA	NA	33.70787	1	China	China
ERR589785	Chinese	C60	stool	F	38	healthy	NA	NA	34.796972	1	China	China
ERR589788	Chinese	C57	stool	F	32	healthy	NA	NA	18.356057	1	China	China
ERR589790	Chinese	C76	stool	M	44	healthy	NA	NA	29.778483	1	China	China
ERR589791	Chinese	C31	stool	F	43	healthy	NA	NA	30.424624	1	China	China
ERR589792	Chinese	C27	stool	F	48	healthy	NA	NA	29.601048	1	China	China
ERR589793	Chinese	C43	stool	F	46	healthy	NA	NA	29.024119	1	China	China
ERR589794	Chinese	C55	stool	F	40	healthy	NA	NA	29.216137	1	China	China
ERR589795	Chinese	C29	stool	F	42	healthy	NA	NA	29.773103	1	China	China
ERR589796	Chinese	C53	stool	M	45	healthy	NA	NA	31.738328	1	China	China
ERR589797	Chinese	C50	stool	F	46	healthy	NA	NA	28.85976	1	China	China
ERR589798	Chinese	C24	stool	F	53	healthy	NA	NA	25.058579	1	China	China
ERR589799	Chinese	C35	stool	F	44	healthy	NA	NA	28.394432	1	China	China
ERR589800	Chinese	C18	stool	F	41	healthy	NA	NA	28.825857	1	China	China
ERR589801	Chinese	C91	stool	M	54	healthy	NA	NA	31.167741	1	China	China
ERR589802	Chinese	C47	stool	F	58	healthy	NA	NA	27.261798	1	China	China
ERR589805	Chinese	C71	stool	F	48	healthy	NA	NA	34.589769	1	China	China
ERR589806	Chinese	C32	stool	F	41	healthy	NA	NA	38.269877	1	China	China
ERR589807	Chinese	C14	stool	F	42	healthy	NA	NA	32.247368	1	China	China
ERR589808	Chinese	C48	stool	F	36	healthy	NA	NA	31.909899	1	China	China
ERR589809	Chinese	C45	stool	M	54	healthy	NA	NA	38.174028	1	China	China
ERR589810	Chinese	C80	stool	F	43	healthy	NA	NA	34.263431	1	China	China
ERR589811	Chinese	C26	stool	F	38	healthy	NA	NA	36.611468	1	China	China
ERR589812	Chinese	C17	stool	F	46	healthy	NA	NA	33.475664	1	China	China
ERR589813	Chinese	C44	stool	F	34	healthy	NA	NA	29.916068	1	China	China
ERR589814	Chinese	C63	stool	F	47	healthy	NA	NA	30.932609	1	China	China
ERR589817	Chinese	C36	stool	F	43	healthy	NA	NA	35.956005	1	China	China
ERR589818	Chinese	C13	stool	F	46	healthy	NA	NA	30.504664	1	China	China
ERR589819	Chinese	C7	stool	F	54	healthy	NA	NA	27.062989	1	China	China
ERR589820	Chinese	C12	stool	M	52	healthy	NA	NA	33.622857	1	China	China
ERR589821	Chinese	C33	stool	F	45	healthy	NA	NA	28.370686	1	China	China
ERR589824	Chinese	C21	stool	F	57	healthy	NA	NA	59.046037	1	China	China
ERR589825	Chinese	C65	stool	M	45	healthy	NA	NA	25.718023	1	China	China
ERR589826	Chinese	C99	stool	F	41	healthy	NA	NA	35.512851	1	China	China
ERR589827	Chinese	C40	stool	F	40	healthy	NA	NA	38.658843	1	China	China
ERR589829	Chinese	C51_S	stool	M	57	healthy	NA	NA	25.617829	1	China	China
ERR589830	Chinese	C19	stool	F	37	healthy	NA	NA	34.481348	1	China	China
ERR589835	Chinese	C15_S	stool	M	46	healthy	NA	NA	40.456537	1	China	China
ERR589836	Chinese	C54	stool	M	50	healthy	NA	NA	23.673216	1	China	China
ERR589837	Chinese	C58	stool	F	35	healthy	NA	NA	27.038464	1	China	China
ERR589845	Chinese	C41	stool	F	48	healthy	NA	NA	28.176256	1	China	China
ERR589846	Chinese	C77	stool	M	36	healthy	NA	NA	30.679399	1	China	China
ERR589847	Chinese	C75	stool	M	44	healthy	NA	NA	38.857975	1	China	China
ERR589848	Chinese	C89	stool	M	42	healthy	NA	NA	35.050122	1	China	China
ERR589849	Chinese	C72	stool	M	35	healthy	NA	NA	36.097247	1	China	China
ERR589850	Chinese	C11	stool	M	37	healthy	NA	NA	36.965565	1	China	China
ERR589851	Chinese	C52	stool	F	24	healthy	NA	NA	30.607552	1	China	China
ERR589852	Chinese	C74	stool	M	22	healthy	NA	NA	42.708637	1	China	China
ERR589853	Chinese	C69	stool	F	19	healthy	NA	NA	36.336826	1	China	China
ERR589855	Chinese	C92	stool	F	52	healthy	NA	NA	38.656451	1	China	China
ERR589856	Chinese	C78	stool	M	24	healthy	NA	NA	37.288976	1	China	China
ERR589857	Chinese	C84	stool	M	28	healthy	NA	NA	33.728325	1	China	China
ERR589858	Chinese	C10	stool	F	68	healthy	NA	NA	34.160386	1	China	China
ERR589861	Chinese	C49	stool	F	47	healthy	NA	NA	34.526447	1	China	China
ERR589862	Chinese	C42	stool	F	38	healthy	NA	NA	26.788888	1	China	China
ERR589863	Chinese	C25	stool	F	54	healthy	NA	NA	31.315651	1	China	China
ERR589864	Chinese	C93	stool	F	57	healthy	NA	NA	38.817283	1	China	China
ERR589865	Chinese	C39	stool	F	41	healthy	NA	NA	29.202334	1	China	China
ERR589866	Chinese	C90	stool	M	47	healthy	NA	NA	20.928394	1	China	China
ERR589867	Chinese	C70	stool	M	48	healthy	NA	NA	14.605476	1	China	China
ERR589868	Chinese	C62	stool	F	23	healthy	NA	NA	14.403372	1	China	China
ERR589869	Chinese	C38	stool	F	57	healthy	NA	NA	18.515569	1	China	China
ERR589871	Chinese	C68	stool	M	38	healthy	NA	NA	31.49403	1	China	China
ERR589872	Chinese	C20	stool	F	39	healthy	NA	NA	33.442311	1	China	China
ERR589873	Chinese	C56	stool	F	42	healthy	NA	NA	28.803129	1	China	China
ERR589874	Chinese	C22	stool	F	48	healthy	NA	NA	23.659344	1	China	China
ERR589875	Chinese	C73	stool	F	46	healthy	NA	NA	30.077465	1	China	China
ERS2692267	Germany	alien	saliva	M	NA	healthy	NA	NA	38.32376	1	Germany	Western Europe
ERS2692270	Germany	bugkiller	saliva	M	NA	healthy	NA	NA	27.424793	1	Germany	Western Europe
ERS2692273	Germany	peacemaker	saliva	M	NA	healthy	NA	NA	21.677351	1	Germany	Western Europe
ERS2692276	Germany	daisy	saliva	F	NA	healthy	NA	NA	3.151468	1	Germany	Western Europe
ERS2692279	Germany	tigress	saliva	F	NA	healthy	NA	NA	8.961869	1	Germany	Western Europe
ERS2692282	France	FR-039	saliva	M	65	healthy	NA	NA	21.63039	1	France	Western Europe
ERS2692284	France	FR-129	saliva	F	63	healthy	NA	NA	14.72541	1	France	Western Europe
ERS2692285	France	FR-132	saliva	F	69	healthy	NA	NA	22.548166	1	France	Western Europe
ERS2692286	France	FR-142	saliva	F	68	healthy	NA	NA	8.981777	1	France	Western Europe
ERS2692287	France	FR-152	saliva	F	63	healthy	NA	NA	35.544781	1	France	Western Europe
ERS2692288	France	FR-166	saliva	M	64	healthy	NA	NA	11.392239	1	France	Western Europe
ERS2692290	France	FR-198	saliva	M	63	healthy	NA	NA	28.005034	1	France	Western Europe
ERS2692291	France	FR-213	saliva	F	61	healthy	NA	NA	22.67205	1	France	Western Europe
ERS2692295	France	FR-316	saliva	M	62	healthy	NA	NA	21.284069	1	France	Western Europe
ERS2692296	France	FR-400	saliva	M	67	healthy	NA	NA	26.00876	1	France	Western Europe
ERS2692305	France	FR-558	saliva	F	67	healthy	NA	NA	14.706736	1	France	Western Europe
ERS2692308	France	FR-682	saliva	M	65	healthy	NA	NA	13.450597	1	France	Western Europe
ERS2692309	France	FR-684	saliva	M	67	healthy	NA	NA	15.325787	1	France	Western Europe
ERS2692310	France	FR-696	saliva	M	52	healthy	NA	NA	17.086345	1	France	Western Europe
ERS2692311	France	FR-721	saliva	F	62	healthy	NA	NA	11.120275	1	France	Western Europe
ERS2692314	France	FR-728	saliva	F	64	healthy	NA	NA	15.090232	1	France	Western Europe
ERS436648	France	FR-039	stool	M	65	healthy	NA	NA	17.328083	1	France	Western Europe
ERS436664	France	FR-166	stool	M	64	healthy	NA	NA	21.597312	1	France	Western Europe
ERS436735	France	FR-682	stool	M	65	healthy	NA	NA	6.436027	1	France	Western Europe
ERS436736	France	FR-684	stool	M	67	healthy	NA	NA	39.703084	1	France	Western Europe
ERS436737	France	FR-696	stool	M	52	healthy	NA	NA	24.034556	1	France	Western Europe
ERS436772	France	FR-129	stool	F	63	healthy	NA	NA	33.719639	1	France	Western Europe
ERS436773	France	FR-132	stool	F	69	healthy	NA	NA	31.224765	1	France	Western Europe
ERS436775	France	FR-142	stool	F	68	healthy	NA	NA	31.155076	1	France	Western Europe
ERS436776	France	FR-152	stool	F	63	healthy	NA	NA	31.511073	1	France	Western Europe
ERS436781	France	FR-198	stool	M	63	healthy	NA	NA	19.676603	1	France	Western Europe
ERS436783	France	FR-213	stool	F	61	healthy	NA	NA	38.396283	1	France	Western Europe
ERS436787	France	FR-316	stool	M	62	healthy	NA	NA	32.276766	1	France	Western Europe
ERS436792	France	FR-400	stool	M	67	healthy	NA	NA	35.349063	1	France	Western Europe
ERS436794	France	FR-558	stool	F	67	healthy	NA	NA	35.21173	1	France	Western Europe
ERS436795	France	FR-721	stool	F	62	healthy	NA	NA	34.534773	1	France	Western Europe
ERS436797	France	FR-728	stool	F	64	healthy	NA	NA	36.583397	1	France	Western Europe
ERS652539	Germany	alien	stool	M	NA	healthy	NA	NA	64.03786	1	Germany	Western Europe
ERS652556	Germany	bugkiller	stool	M	NA	healthy	NA	NA	7.451854	1	Germany	Western Europe
ERS652570	Germany	peacemaker	stool	M	NA	healthy	NA	NA	27.105098	1	Germany	Western Europe
ERS652587	Germany	tigress	stool	F	NA	healthy	NA	NA	26.679197	1	Germany	Western Europe
ERS652589	Germany	daisy	stool	F	NA	healthy	NA	NA	30.338275	1	Germany	Western Europe
SRS011061	HMP1	6788b769d0b62444378462474da09823	stool	F	NA	healthy	NA	NA	26.752325	1	US	US
SRS011084	HMP1	6788b769d0b62444378462474db493eb	stool	M	NA	healthy	NA	NA	111.345861	1	US	US
SRS011086	HMP1	6788b769d0b62444378462474da09823	dorsum of tongue	F	NA	healthy	NA	NA	36.827847	1	US	US
SRS011090	HMP1	6788b769d0b62444378462474da09823	buccal mucosa	F	NA	healthy	NA	NA	2.200354	1	US	US
SRS011098	HMP1	6788b769d0b62444378462474da09823	dental	F	NA	healthy	NA	NA	21.319556	1	US	US
SRS011115	HMP1	6788b769d0b62444378462474db493eb	dorsum of tongue	M	NA	healthy	NA	NA	71.885781	1	US	US
SRS011126	HMP1	6788b769d0b62444378462474db493eb	dental	M	NA	healthy	NA	NA	53.105963	1	US	US
SRS011134	HMP1	6788b769d0b62444378462474dc5ea30	stool	M	NA	healthy	NA	NA	56.65966	1	US	US
SRS011140	HMP1	6788b769d0b62444378462474dc5ea30	dorsum of tongue	M	NA	healthy	NA	NA	40.237115	1	US	US
SRS011144	HMP1	6788b769d0b62444378462474dc5ea30	buccal mucosa	M	NA	healthy	NA	NA	1.54406	1	US	US
SRS011152	HMP1	6788b769d0b62444378462474dc5ea30	dental	M	NA	healthy	NA	NA	33.008362	1	US	US
SRS011239	HMP1	6788b769d0b62444378462474da9bc2c	stool	F	NA	healthy	NA	NA	61.875898	1	US	US
SRS011243	HMP1	6788b769d0b62444378462474da9bc2c	dorsum of tongue	F	NA	healthy	NA	NA	34.740257	1	US	US
SRS011247	HMP1	6788b769d0b62444378462474da9bc2c	buccal mucosa	F	NA	healthy	NA	NA	10.540997	1	US	US
SRS011255	HMP1	6788b769d0b62444378462474da9bc2c	dental	F	NA	healthy	NA	NA	19.506923	1	US	US
SRS011271	HMP1	6788b769d0b62444378462474daa42a5	stool	M	NA	healthy	NA	NA	62.223706	1	US	US
SRS011302	HMP1	6788b769d0b62444378462474dc5f751	stool	F	NA	healthy	NA	NA	60.542445	1	US	US
SRS011306	HMP1	6788b769d0b62444378462474dc5f751	dorsum of tongue	F	NA	healthy	NA	NA	53.983413	1	US	US
SRS011310	HMP1	6788b769d0b62444378462474dc5f751	buccal mucosa	F	NA	healthy	NA	NA	9.604227	1	US	US
SRS011343	HMP1	6788b769d0b62444378462474dc5f751	dental	F	NA	healthy	NA	NA	21.892177	1	US	US
SRS011529	HMP1	6788b769d0b62444378462474daa5350	stool	M	NA	healthy	NA	NA	62.480659	1	US	US
SRS011586	HMP1	6788b769d0b62444378462474da1195c	stool	F	NA	healthy	NA	NA	57.665571	1	US	US
SRS012279	HMP1	6788b769d0b62444378462474da9bfef	dorsum of tongue	F	NA	healthy	NA	NA	54.935985	1	US	US
SRS012281	HMP1	6788b769d0b62444378462474da9bfef	buccal mucosa	F	NA	healthy	NA	NA	0.907475	1	US	US
SRS012285	HMP1	6788b769d0b62444378462474da9bfef	dental	F	NA	healthy	NA	NA	36.757433	1	US	US
SRS012902	HMP1	6788b769d0b62444378462474da0ddd4	stool	F	NA	healthy	NA	NA	50.96254	1	US	US
SRS012916	HMP1	6788b769d0b62444378462474da0ddd4	dorsum of tongue	F	NA	healthy	NA	NA	76.351883	1	US	US
SRS012918	HMP1	6788b769d0b62444378462474da0ddd4	buccal mucosa	F	NA	healthy	NA	NA	2.166425	1	US	US
SRS012922	HMP1	6788b769d0b62444378462474da0ddd4	dental	F	NA	healthy	NA	NA	31.476654	1	US	US
SRS012983	HMP1	6788b769d0b62444378462474daa42a5	dorsum of tongue	M	NA	healthy	NA	NA	46.804497	1	US	US
SRS012985	HMP1	6788b769d0b62444378462474daa42a5	buccal mucosa	M	NA	healthy	NA	NA	13.513491	1	US	US
SRS012989	HMP1	6788b769d0b62444378462474daa42a5	dental	M	NA	healthy	NA	NA	13.756407	1	US	US
SRS013164	HMP1	6788b769d0b62444378462474dc5f656	dorsum of tongue	M	NA	healthy	NA	NA	44.553627	1	US	US
SRS013170	HMP1	6788b769d0b62444378462474dc5f656	dental	M	NA	healthy	NA	NA	31.503883	1	US	US
SRS013215	HMP1	6788b769d0b62444378462474dc6667d	stool	M	NA	healthy	NA	NA	50.198173	1	US	US
SRS013234	HMP1	6788b769d0b62444378462474dc6667d	dorsum of tongue	M	NA	healthy	NA	NA	37.17032	1	US	US
SRS013239	HMP1	6788b769d0b62444378462474dc6667d	buccal mucosa	M	NA	healthy	NA	NA	5.84253	1	US	US
SRS013252	HMP1	6788b769d0b62444378462474dc6667d	dental	M	NA	healthy	NA	NA	47.159844	1	US	US
SRS013476	HMP1	6788b769d0b62444378462474da9c2e6	stool	M	NA	healthy	NA	NA	44.901461	1	US	US
SRS013502	HMP1	6788b769d0b62444378462474da9c2e6	dorsum of tongue	M	NA	healthy	NA	NA	18.309284	1	US	US
SRS013506	HMP1	6788b769d0b62444378462474da9c2e6	buccal mucosa	M	NA	healthy	NA	NA	9.446997	1	US	US
SRS013521	HMP1	6788b769d0b62444378462474da1116f	stool	F	NA	healthy	NA	NA	57.032045	1	US	US
SRS013533	HMP1	6788b769d0b62444378462474da1116f	dental	F	NA	healthy	NA	NA	25.256826	1	US	US
SRS013687	HMP1	6788b769d0b62444378462474dc63594	stool	M	NA	healthy	NA	NA	54.705908	1	US	US
SRS013705	HMP1	6788b769d0b62444378462474dc63594	dorsum of tongue	M	NA	healthy	NA	NA	50.931887	1	US	US
SRS013711	HMP1	6788b769d0b62444378462474dc63594	buccal mucosa	M	NA	healthy	NA	NA	4.680279	1	US	US
SRS013723	HMP1	6788b769d0b62444378462474dc63594	dental	M	NA	healthy	NA	NA	45.823821	1	US	US
SRS013818	HMP1	6788b769d0b62444378462474db49a82	dorsum of tongue	M	NA	healthy	NA	NA	27.15944	1	US	US
SRS013825	HMP1	6788b769d0b62444378462474db49a82	buccal mucosa	M	NA	healthy	NA	NA	3.968588	1	US	US
SRS013836	HMP1	6788b769d0b62444378462474db49a82	dental	M	NA	healthy	NA	NA	19.072327	1	US	US
SRS013879	HMP1	6788b769d0b62444378462474da09a28	dorsum of tongue	M	NA	healthy	NA	NA	48.284254	1	US	US
SRS013881	HMP1	6788b769d0b62444378462474da09a28	buccal mucosa	M	NA	healthy	NA	NA	5.114151	1	US	US
SRS013945	HMP1	6788b769d0b62444378462474db49fd5	buccal mucosa	M	NA	healthy	NA	NA	23.754766	1	US	US
SRS013946	HMP1	6788b769d0b62444378462474db49fd5	dental	M	NA	healthy	NA	NA	39.505304	1	US	US
SRS014107	HMP1	6788b769d0b62444378462474da09a28	dental	M	NA	healthy	NA	NA	14.350319	1	US	US
SRS014124	HMP1	6788b769d0b62444378462474dbd0552	dorsum of tongue	F	NA	healthy	NA	NA	49.133831	1	US	US
SRS014126	HMP1	6788b769d0b62444378462474dbd0552	buccal mucosa	F	NA	healthy	NA	NA	7.486562	1	US	US
SRS014271	HMP1	6788b769d0b62444378462474da10ca1	dorsum of tongue	M	NA	healthy	NA	NA	43.655176	1	US	US
SRS014459	HMP1	6788b769d0b62444378462474db4a034	stool	F	NA	healthy	NA	NA	40.928422	1	US	US
SRS014470	HMP1	6788b769d0b62444378462474db4a034	dorsum of tongue	F	NA	healthy	NA	NA	42.341445	1	US	US
SRS014472	HMP1	6788b769d0b62444378462474db4a034	buccal mucosa	F	NA	healthy	NA	NA	1.74579	1	US	US
SRS014473	HMP1	6788b769d0b62444378462474db4a034	dental	F	NA	healthy	NA	NA	28.994103	1	US	US
SRS014573	HMP1	6788b769d0b62444378462474da0ed09	dorsum of tongue	F	NA	healthy	NA	NA	39.615962	1	US	US
SRS014575	HMP1	6788b769d0b62444378462474da0ed09	buccal mucosa	F	NA	healthy	NA	NA	1.714832	1	US	US
SRS014578	HMP1	6788b769d0b62444378462474da0ed09	dental	F	NA	healthy	NA	NA	40.790681	1	US	US
SRS014613	HMP1	6788b769d0b62444378462474da0ed09	stool	F	NA	healthy	NA	NA	52.865594	1	US	US
SRS014683	HMP1	6788b769d0b62444378462474db4a440	stool	M	NA	healthy	NA	NA	42.445474	1	US	US
SRS014684	HMP1	6788b769d0b62444378462474db4a440	dorsum of tongue	M	NA	healthy	NA	NA	57.165944	1	US	US
SRS014686	HMP1	6788b769d0b62444378462474db4a440	buccal mucosa	M	NA	healthy	NA	NA	2.95734	1	US	US
SRS014687	HMP1	6788b769d0b62444378462474db4a440	dental	M	NA	healthy	NA	NA	49.383137	1	US	US
SRS014888	HMP1	6788b769d0b62444378462474da9cf8f	dorsum of tongue	M	NA	healthy	NA	NA	39.058591	1	US	US
SRS014890	HMP1	6788b769d0b62444378462474da9cf8f	buccal mucosa	M	NA	healthy	NA	NA	1.06052	1	US	US
SRS014894	HMP1	6788b769d0b62444378462474da9cf8f	dental	M	NA	healthy	NA	NA	32.413074	1	US	US
SRS014923	HMP1	6788b769d0b62444378462474da9cf8f	stool	M	NA	healthy	NA	NA	50.182831	1	US	US
SRS014979	HMP1	6788b769d0b62444378462474dc6169c	stool	F	NA	healthy	NA	NA	48.96204	1	US	US
SRS015038	HMP1	6788b769d0b62444378462474db4b0ba	dorsum of tongue	F	NA	healthy	NA	NA	21.094568	1	US	US
SRS015040	HMP1	6788b769d0b62444378462474db4b0ba	buccal mucosa	F	NA	healthy	NA	NA	5.216872	1	US	US
SRS015044	HMP1	6788b769d0b62444378462474db4b0ba	dental	F	NA	healthy	NA	NA	27.586394	1	US	US
SRS015133	HMP1	6788b769d0b62444378462474db4b0ba	stool	F	NA	healthy	NA	NA	49.921666	1	US	US
SRS015154	HMP1	6788b769d0b62444378462474da0ecda	buccal mucosa	F	NA	healthy	NA	NA	3.510988	1	US	US
SRS015158	HMP1	6788b769d0b62444378462474da0ecda	dental	F	NA	healthy	NA	NA	34.263372	1	US	US
SRS015174	HMP1	6788b769d0b62444378462474da0ecda	dorsum of tongue	F	NA	healthy	NA	NA	59.641454	1	US	US
SRS015190	HMP1	6788b769d0b62444378462474da0ecda	stool	F	NA	healthy	NA	NA	59.504595	1	US	US
SRS015209	HMP1	6788b769d0b62444378462474dc5fc9b	dorsum of tongue	F	NA	healthy	NA	NA	54.041929	1	US	US
SRS015215	HMP1	6788b769d0b62444378462474dc5fc9b	dental	F	NA	healthy	NA	NA	24.953493	1	US	US
SRS015264	HMP1	6788b769d0b62444378462474db4bbc9	stool	M	NA	healthy	NA	NA	31.546014	1	US	US
SRS015272	HMP1	6788b769d0b62444378462474db4bbc9	dorsum of tongue	M	NA	healthy	NA	NA	37.970731	1	US	US
SRS015274	HMP1	6788b769d0b62444378462474db4bbc9	buccal mucosa	M	NA	healthy	NA	NA	1.395687	1	US	US
SRS015278	HMP1	6788b769d0b62444378462474db4bbc9	dental	M	NA	healthy	NA	NA	34.303628	1	US	US
SRS015374	HMP1	6788b769d0b62444378462474dc625a8	buccal mucosa	F	NA	healthy	NA	NA	4.819927	1	US	US
SRS015378	HMP1	6788b769d0b62444378462474dc625a8	dental	F	NA	healthy	NA	NA	13.429307	1	US	US
SRS015395	HMP1	6788b769d0b62444378462474dc625a8	dorsum of tongue	F	NA	healthy	NA	NA	36.295467	1	US	US
SRS015434	HMP1	6788b769d0b62444378462474da0a428	dorsum of tongue	M	NA	healthy	NA	NA	52.625777	1	US	US
SRS015436	HMP1	6788b769d0b62444378462474da0a428	buccal mucosa	M	NA	healthy	NA	NA	11.64915	1	US	US
SRS015440	HMP1	6788b769d0b62444378462474da0a428	dental	M	NA	healthy	NA	NA	57.066406	1	US	US
SRS015537	HMP1	6788b769d0b62444378462474dbd1240	dorsum of tongue	M	NA	healthy	NA	NA	35.589825	1	US	US
SRS015540	HMP1	6788b769d0b62444378462474dbd1240	buccal mucosa	M	NA	healthy	NA	NA	6.218784	1	US	US
SRS015574	HMP1	6788b769d0b62444378462474dbd1240	dental	M	NA	healthy	NA	NA	29.10394	1	US	US
SRS015578	HMP1	6788b769d0b62444378462474dbd1240	stool	M	NA	healthy	NA	NA	57.416453	1	US	US
SRS015644	HMP1	6788b769d0b62444378462474dc6724b	dorsum of tongue	M	NA	healthy	NA	NA	40.610813	1	US	US
SRS015646	HMP1	6788b769d0b62444378462474dc6724b	buccal mucosa	M	NA	healthy	NA	NA	8.628003	1	US	US
SRS015650	HMP1	6788b769d0b62444378462474dc6724b	dental	M	NA	healthy	NA	NA	14.995605	1	US	US
SRS015745	HMP1	6788b769d0b62444378462474da0a6c5	buccal mucosa	M	NA	healthy	NA	NA	4.884188	1	US	US
SRS015755	HMP1	6788b769d0b62444378462474da0a6c5	dental	M	NA	healthy	NA	NA	17.69523	1	US	US
SRS015762	HMP1	6788b769d0b62444378462474da0a6c5	dorsum of tongue	M	NA	healthy	NA	NA	52.785406	1	US	US
SRS015782	HMP1	6788b769d0b62444378462474da0a6c5	stool	M	NA	healthy	NA	NA	51.10029	1	US	US
SRS015893	HMP1	6788b769d0b62444378462474daa079f	dorsum of tongue	M	NA	healthy	NA	NA	66.529547	1	US	US
SRS015895	HMP1	6788b769d0b62444378462474daa079f	buccal mucosa	M	NA	healthy	NA	NA	3.945383	1	US	US
SRS015899	HMP1	6788b769d0b62444378462474daa079f	dental	M	NA	healthy	NA	NA	35.750348	1	US	US
SRS015941	HMP1	6788b769d0b62444378462474db4cb65	dorsum of tongue	M	NA	healthy	NA	NA	43.175041	1	US	US
SRS015947	HMP1	6788b769d0b62444378462474db4cb65	dental	M	NA	healthy	NA	NA	24.850763	1	US	US
SRS015985	HMP1	6788b769d0b62444378462474da9db36	buccal mucosa	M	NA	healthy	NA	NA	18.404744	1	US	US
SRS015989	HMP1	6788b769d0b62444378462474da9db36	dental	M	NA	healthy	NA	NA	32.782153	1	US	US
SRS016002	HMP1	6788b769d0b62444378462474da9db36	dorsum of tongue	M	NA	healthy	NA	NA	50.151952	1	US	US
SRS016018	HMP1	6788b769d0b62444378462474da9db36	stool	M	NA	healthy	NA	NA	41.486398	1	US	US
SRS016037	HMP1	6788b769d0b62444378462474dbcafd2	dorsum of tongue	M	NA	healthy	NA	NA	51.0781	1	US	US
SRS016039	HMP1	6788b769d0b62444378462474dbcafd2	buccal mucosa	M	NA	healthy	NA	NA	5.043374	1	US	US
SRS016043	HMP1	6788b769d0b62444378462474dbcafd2	dental	M	NA	healthy	NA	NA	18.866937	1	US	US
SRS016056	HMP1	6788b769d0b62444378462474dbcafd2	stool	M	NA	healthy	NA	NA	44.802301	1	US	US
SRS016086	HMP1	6788b769d0b62444378462474db4cdd8	dorsum of tongue	F	NA	healthy	NA	NA	66.21127	1	US	US
SRS016088	HMP1	6788b769d0b62444378462474db4cdd8	buccal mucosa	F	NA	healthy	NA	NA	0.702031	1	US	US
SRS016092	HMP1	6788b769d0b62444378462474db4cdd8	dental	F	NA	healthy	NA	NA	27.701604	1	US	US
SRS016095	HMP1	6788b769d0b62444378462474db4cdd8	stool	F	NA	healthy	NA	NA	53.405462	1	US	US
SRS016196	HMP1	6788b769d0b62444378462474da9dce6	buccal mucosa	F	NA	healthy	NA	NA	3.163068	1	US	US
SRS016200	HMP1	6788b769d0b62444378462474da9dce6	dental	F	NA	healthy	NA	NA	28.509116	1	US	US
SRS016203	HMP1	6788b769d0b62444378462474da9dce6	stool	F	NA	healthy	NA	NA	14.496568	1	US	US
SRS016225	HMP1	6788b769d0b62444378462474da9dce6	dorsum of tongue	F	NA	healthy	NA	NA	51.616964	1	US	US
SRS016297	HMP1	6788b769d0b62444378462474dbcbc1d	buccal mucosa	M	NA	healthy	NA	NA	1.490703	1	US	US
SRS016319	HMP1	6788b769d0b62444378462474dbcbc1d	dorsum of tongue	M	NA	healthy	NA	NA	47.339882	1	US	US
SRS016331	HMP1	6788b769d0b62444378462474dbcbc1d	dental	M	NA	healthy	NA	NA	27.830589	1	US	US
SRS016335	HMP1	6788b769d0b62444378462474dbcbc1d	stool	M	NA	healthy	NA	NA	58.819797	1	US	US
SRS016342	HMP1	6788b769d0b62444378462474dc64204	dorsum of tongue	M	NA	healthy	NA	NA	36.337111	1	US	US
SRS016349	HMP1	6788b769d0b62444378462474dc64204	buccal mucosa	M	NA	healthy	NA	NA	2.317455	1	US	US
SRS016360	HMP1	6788b769d0b62444378462474dc64204	dental	M	NA	healthy	NA	NA	33.898573	1	US	US
SRS016495	HMP1	6788b769d0b62444378462474da9e958	stool	F	NA	healthy	NA	NA	49.993279	1	US	US
SRS016501	HMP1	6788b769d0b62444378462474da9e958	dorsum of tongue	F	NA	healthy	NA	NA	37.514066	1	US	US
SRS016503	HMP1	6788b769d0b62444378462474da9e958	buccal mucosa	F	NA	healthy	NA	NA	2.257479	1	US	US
SRS016541	HMP1	6788b769d0b62444378462474da9e958	dental	F	NA	healthy	NA	NA	20.189305	1	US	US
SRS016569	HMP1	6788b769d0b62444378462474dbcbf3b	dorsum of tongue	F	NA	healthy	NA	NA	48.724472	1	US	US
SRS016575	HMP1	6788b769d0b62444378462474dbcbf3b	dental	F	NA	healthy	NA	NA	32.607314	1	US	US
SRS016600	HMP1	6788b769d0b62444378462474dbcbf3b	buccal mucosa	F	NA	healthy	NA	NA	6.601599	1	US	US
SRS016740	HMP1	6788b769d0b62444378462474dc681cd	dorsum of tongue	M	NA	healthy	NA	NA	22.7482	1	US	US
SRS016742	HMP1	6788b769d0b62444378462474dc681cd	buccal mucosa	M	NA	healthy	NA	NA	18.004916	1	US	US
SRS016746	HMP1	6788b769d0b62444378462474dc681cd	dental	M	NA	healthy	NA	NA	33.408544	1	US	US
SRS016753	HMP1	6788b769d0b62444378462474dc681cd	stool	M	NA	healthy	NA	NA	51.093179	1	US	US
SRS016815	HMP1	6788b769d0b62444378462474da1195c	dorsum of tongue	F	NA	healthy	NA	NA	56.281051	1	US	US
SRS016954	HMP1	6788b769d0b62444378462474dc6516e	stool	M	NA	healthy	NA	NA	54.715316	1	US	US
SRS016989	HMP1	6788b769d0b62444378462474db4d533	stool	M	NA	healthy	NA	NA	60.259602	1	US	US
SRS017007	HMP1	6788b769d0b62444378462474db4d533	dorsum of tongue	M	NA	healthy	NA	NA	69.025824	1	US	US
SRS017013	HMP1	6788b769d0b62444378462474db4d533	buccal mucosa	M	NA	healthy	NA	NA	11.944958	1	US	US
SRS017025	HMP1	6788b769d0b62444378462474db4d533	dental	M	NA	healthy	NA	NA	15.484226	1	US	US
SRS017076	HMP1	6788b769d0b62444378462474dc6516e	dorsum of tongue	M	NA	healthy	NA	NA	25.919244	1	US	US
SRS017080	HMP1	6788b769d0b62444378462474dc6516e	buccal mucosa	M	NA	healthy	NA	NA	5.551651	1	US	US
SRS017088	HMP1	6788b769d0b62444378462474dc6516e	dental	M	NA	healthy	NA	NA	7.766515	1	US	US
SRS017120	HMP1	6788b769d0b62444378462474db4d9ad	dorsum of tongue	M	NA	healthy	NA	NA	45.428104	1	US	US
SRS017127	HMP1	6788b769d0b62444378462474db4d9ad	buccal mucosa	M	NA	healthy	NA	NA	15.587004	1	US	US
SRS017139	HMP1	6788b769d0b62444378462474db4d9ad	dental	M	NA	healthy	NA	NA	47.852392	1	US	US
SRS017191	HMP1	6788b769d0b62444378462474da9f46a	stool	M	NA	healthy	NA	NA	50.395885	1	US	US
SRS017209	HMP1	6788b769d0b62444378462474da9f46a	dorsum of tongue	M	NA	healthy	NA	NA	40.246196	1	US	US
SRS017215	HMP1	6788b769d0b62444378462474da9f46a	buccal mucosa	M	NA	healthy	NA	NA	21.966153	1	US	US
SRS017227	HMP1	6788b769d0b62444378462474da9f46a	dental	M	NA	healthy	NA	NA	45.808195	1	US	US
SRS017247	HMP1	6788b769d0b62444378462474daa3374	stool	M	NA	healthy	NA	NA	43.185205	1	US	US
SRS017304	HMP1	6788b769d0b62444378462474da9c2e6	dental	M	NA	healthy	NA	NA	24.985639	1	US	US
SRS017307	HMP1	6788b769d0b62444378462474dc64204	stool	M	NA	healthy	NA	NA	59.854467	1	US	US
SRS017433	HMP1	6788b769d0b62444378462474db4e1be	stool	F	NA	healthy	NA	NA	52.765284	1	US	US
SRS017439	HMP1	6788b769d0b62444378462474db4e1be	dorsum of tongue	F	NA	healthy	NA	NA	42.761169	1	US	US
SRS017441	HMP1	6788b769d0b62444378462474db4e1be	buccal mucosa	F	NA	healthy	NA	NA	4.638945	1	US	US
SRS017445	HMP1	6788b769d0b62444378462474db4e1be	dental	F	NA	healthy	NA	NA	51.588895	1	US	US
SRS017511	HMP1	6788b769d0b62444378462474da0fb19	dental	F	NA	healthy	NA	NA	33.69501	1	US	US
SRS017521	HMP1	6788b769d0b62444378462474da0fb19	stool	F	NA	healthy	NA	NA	51.159683	1	US	US
SRS017533	HMP1	6788b769d0b62444378462474da0fb19	dorsum of tongue	F	NA	healthy	NA	NA	38.358318	1	US	US
SRS017537	HMP1	6788b769d0b62444378462474da0fb19	buccal mucosa	F	NA	healthy	NA	NA	2.824447	1	US	US
SRS017687	HMP1	6788b769d0b62444378462474da0b8a4	buccal mucosa	F	NA	healthy	NA	NA	4.425161	1	US	US
SRS017691	HMP1	6788b769d0b62444378462474da0b8a4	dental	F	NA	healthy	NA	NA	35.270632	1	US	US
SRS017701	HMP1	6788b769d0b62444378462474da0b8a4	stool	F	NA	healthy	NA	NA	45.530001	1	US	US
SRS017713	HMP1	6788b769d0b62444378462474da0b8a4	dorsum of tongue	F	NA	healthy	NA	NA	30.067391	1	US	US
SRS017808	HMP1	6788b769d0b62444378462474da9f907	dorsum of tongue	M	NA	healthy	NA	NA	43.474172	1	US	US
SRS017810	HMP1	6788b769d0b62444378462474da9f907	buccal mucosa	M	NA	healthy	NA	NA	5.255412	1	US	US
SRS017814	HMP1	6788b769d0b62444378462474da9f907	dental	M	NA	healthy	NA	NA	27.919825	1	US	US
SRS017821	HMP1	6788b769d0b62444378462474da9f907	stool	M	NA	healthy	NA	NA	43.055139	1	US	US
SRS018133	HMP1	6788b769d0b62444378462474db50f19	stool	M	NA	healthy	NA	NA	54.525392	1	US	US
SRS018145	HMP1	6788b769d0b62444378462474db50f19	dorsum of tongue	M	NA	healthy	NA	NA	54.687559	1	US	US
SRS018149	HMP1	6788b769d0b62444378462474db50f19	buccal mucosa	M	NA	healthy	NA	NA	40.310677	1	US	US
SRS018157	HMP1	6788b769d0b62444378462474db50f19	dental	M	NA	healthy	NA	NA	46.884423	1	US	US
SRS018300	HMP1	6788b769d0b62444378462474dbcc68b	dorsum of tongue	M	NA	healthy	NA	NA	49.916224	1	US	US
SRS018313	HMP1	6788b769d0b62444378462474dbcc68b	stool	M	NA	healthy	NA	NA	54.391688	1	US	US
SRS018329	HMP1	6788b769d0b62444378462474dbcc68b	buccal mucosa	M	NA	healthy	NA	NA	11.832741	1	US	US
SRS018337	HMP1	6788b769d0b62444378462474dbcc68b	dental	M	NA	healthy	NA	NA	20.555685	1	US	US
SRS018351	HMP1	6788b769d0b62444378462474da9f9e0	stool	M	NA	healthy	NA	NA	49.512866	1	US	US
SRS018357	HMP1	6788b769d0b62444378462474da9f9e0	dorsum of tongue	M	NA	healthy	NA	NA	38.764859	1	US	US
SRS018359	HMP1	6788b769d0b62444378462474da9f9e0	buccal mucosa	M	NA	healthy	NA	NA	6.889902	1	US	US
SRS018394	HMP1	6788b769d0b62444378462474da9f9e0	dental	M	NA	healthy	NA	NA	40.240389	1	US	US
SRS018427	HMP1	6788b769d0b62444378462474da0bae1	stool	M	NA	healthy	NA	NA	47.777369	1	US	US
SRS018439	HMP1	6788b769d0b62444378462474da0bae1	dorsum of tongue	M	NA	healthy	NA	NA	51.077826	1	US	US
SRS018443	HMP1	6788b769d0b62444378462474da0bae1	buccal mucosa	M	NA	healthy	NA	NA	38.22341	1	US	US
SRS018569	HMP1	6788b769d0b62444378462474dc68b7d	buccal mucosa	M	NA	healthy	NA	NA	0.862054	1	US	US
SRS018573	HMP1	6788b769d0b62444378462474dc68b7d	dental	M	NA	healthy	NA	NA	51.137066	1	US	US
SRS018575	HMP1	6788b769d0b62444378462474dc68b7d	stool	M	NA	healthy	NA	NA	46.386456	1	US	US
SRS018591	HMP1	6788b769d0b62444378462474dc68b7d	dorsum of tongue	M	NA	healthy	NA	NA	42.770367	1	US	US
SRS018656	HMP1	6788b769d0b62444378462474da0c49e	stool	F	NA	healthy	NA	NA	24.339427	1	US	US
SRS018661	HMP1	6788b769d0b62444378462474da0c49e	buccal mucosa	F	NA	healthy	NA	NA	13.3632	1	US	US
SRS018665	HMP1	6788b769d0b62444378462474da0c49e	dental	F	NA	healthy	NA	NA	39.247396	1	US	US
SRS018739	HMP1	6788b769d0b62444378462474da0c49e	dorsum of tongue	F	NA	healthy	NA	NA	38.988055	1	US	US
SRS018774	HMP1	6788b769d0b62444378462474dbcc9bf	buccal mucosa	M	NA	healthy	NA	NA	5.30046	1	US	US
SRS018778	HMP1	6788b769d0b62444378462474dbcc9bf	dental	M	NA	healthy	NA	NA	21.375602	1	US	US
SRS018791	HMP1	6788b769d0b62444378462474dbcc9bf	dorsum of tongue	M	NA	healthy	NA	NA	57.946721	1	US	US
SRS018817	HMP1	6788b769d0b62444378462474dbcc9bf	stool	M	NA	healthy	NA	NA	51.123207	1	US	US
SRS019122	HMP1	6788b769d0b62444378462474db49fd5	dorsum of tongue	M	NA	healthy	NA	NA	51.8091	1	US	US
SRS019219	HMP1	6788b769d0b62444378462474dbccddb	dorsum of tongue	F	NA	healthy	NA	NA	38.153812	1	US	US
SRS019221	HMP1	6788b769d0b62444378462474dbccddb	buccal mucosa	F	NA	healthy	NA	NA	1.698426	1	US	US
SRS019225	HMP1	6788b769d0b62444378462474dbccddb	dental	F	NA	healthy	NA	NA	14.83065	1	US	US
SRS019267	HMP1	6788b769d0b62444378462474dbccddb	stool	F	NA	healthy	NA	NA	59.041397	1	US	US
SRS019327	HMP1	6788b769d0b62444378462474dc69197	dorsum of tongue	F	NA	healthy	NA	NA	41.426771	1	US	US
SRS019329	HMP1	6788b769d0b62444378462474dc69197	buccal mucosa	F	NA	healthy	NA	NA	3.851123	1	US	US
SRS019333	HMP1	6788b769d0b62444378462474dc69197	dental	F	NA	healthy	NA	NA	13.782491	1	US	US
SRS019381	HMP1	6788b769d0b62444378462474dc69197	stool	F	NA	healthy	NA	NA	48.740617	1	US	US
SRS019387	HMP1	6788b769d0b62444378462474da0ca2d	dental	M	NA	healthy	NA	NA	17.348185	1	US	US
SRS019389	HMP1	6788b769d0b62444378462474da0ca2d	dorsum of tongue	M	NA	healthy	NA	NA	52.175134	1	US	US
SRS019391	HMP1	6788b769d0b62444378462474da0ca2d	buccal mucosa	M	NA	healthy	NA	NA	3.147042	1	US	US
SRS019397	HMP1	6788b769d0b62444378462474da0ca2d	stool	M	NA	healthy	NA	NA	54.420783	1	US	US
SRS019587	HMP1	6788b769d0b62444378462474db4eb8c	buccal mucosa	F	NA	healthy	NA	NA	15.04962	1	US	US
SRS019591	HMP1	6788b769d0b62444378462474db4eb8c	dental	F	NA	healthy	NA	NA	33.188782	1	US	US
SRS019601	HMP1	6788b769d0b62444378462474db4eb8c	stool	F	NA	healthy	NA	NA	51.540166	1	US	US
SRS019607	HMP1	6788b769d0b62444378462474db4eb8c	dorsum of tongue	F	NA	healthy	NA	NA	46.946413	1	US	US
SRS019872	HMP1	6788b769d0b62444378462474dc6998e	buccal mucosa	M	NA	healthy	NA	NA	2.463575	1	US	US
SRS019894	HMP1	6788b769d0b62444378462474dc6998e	dorsum of tongue	M	NA	healthy	NA	NA	45.107047	1	US	US
SRS019906	HMP1	6788b769d0b62444378462474dc6998e	dental	M	NA	healthy	NA	NA	21.101128	1	US	US
SRS019974	HMP1	6788b769d0b62444378462474da0d68e	dorsum of tongue	F	NA	healthy	NA	NA	47.231887	1	US	US
SRS019976	HMP1	6788b769d0b62444378462474da0d68e	buccal mucosa	F	NA	healthy	NA	NA	4.065889	1	US	US
SRS019980	HMP1	6788b769d0b62444378462474da0d68e	dental	F	NA	healthy	NA	NA	36.622398	1	US	US
SRS020220	HMP1	6788b769d0b62444378462474dbccfa7	dorsum of tongue	M	NA	healthy	NA	NA	41.589003	1	US	US
SRS020222	HMP1	6788b769d0b62444378462474dbccfa7	buccal mucosa	M	NA	healthy	NA	NA	2.790349	1	US	US
SRS020226	HMP1	6788b769d0b62444378462474dbccfa7	dental	M	NA	healthy	NA	NA	41.16103	1	US	US
SRS020233	HMP1	6788b769d0b62444378462474dbccfa7	stool	M	NA	healthy	NA	NA	57.292568	1	US	US
SRS020328	HMP1	6788b769d0b62444378462474db4faa7	stool	F	NA	healthy	NA	NA	47.083946	1	US	US
SRS020334	HMP1	6788b769d0b62444378462474db4faa7	dorsum of tongue	F	NA	healthy	NA	NA	26.708549	1	US	US
SRS020336	HMP1	6788b769d0b62444378462474db4faa7	buccal mucosa	F	NA	healthy	NA	NA	0.933405	1	US	US
SRS020340	HMP1	6788b769d0b62444378462474db4faa7	dental	F	NA	healthy	NA	NA	42.582341	1	US	US
SRS020856	HMP1	6788b769d0b62444378462474dbcd792	dorsum of tongue	M	NA	healthy	NA	NA	45.567668	1	US	US
SRS020858	HMP1	6788b769d0b62444378462474dbcd792	buccal mucosa	M	NA	healthy	NA	NA	6.049982	1	US	US
SRS020862	HMP1	6788b769d0b62444378462474dbcd792	dental	M	NA	healthy	NA	NA	14.105042	1	US	US
SRS021473	HMP1	6788b769d0b62444378462474db493eb	buccal mucosa	M	NA	healthy	NA	NA	5.468783	1	US	US
SRS021948	HMP1	6788b769d0b62444378462474da0d87e	stool	F	NA	healthy	NA	NA	48.075595	1	US	US
SRS021954	HMP1	6788b769d0b62444378462474da0d87e	dorsum of tongue	F	NA	healthy	NA	NA	46.379334	1	US	US
SRS021960	HMP1	6788b769d0b62444378462474da0d87e	dental	F	NA	healthy	NA	NA	13.643648	1	US	US
SRS021986	HMP1	6788b769d0b62444378462474da0d87e	buccal mucosa	F	NA	healthy	NA	NA	6.166712	1	US	US
SRS022137	HMP1	6788b769d0b62444378462474db51246	stool	F	NA	healthy	NA	NA	44.287886	1	US	US
SRS022143	HMP1	6788b769d0b62444378462474db51246	dorsum of tongue	F	NA	healthy	NA	NA	55.798026	1	US	US
SRS022145	HMP1	6788b769d0b62444378462474db51246	buccal mucosa	F	NA	healthy	NA	NA	7.067791	1	US	US
SRS022149	HMP1	6788b769d0b62444378462474db51246	dental	F	NA	healthy	NA	NA	12.784271	1	US	US
SRS022530	HMP1	6788b769d0b62444378462474daa36c2	dorsum of tongue	F	NA	healthy	NA	NA	24.702667	1	US	US
SRS022532	HMP1	6788b769d0b62444378462474daa36c2	buccal mucosa	F	NA	healthy	NA	NA	3.377053	1	US	US
SRS022536	HMP1	6788b769d0b62444378462474daa36c2	dental	F	NA	healthy	NA	NA	37.232397	1	US	US
SRS022713	HMP1	6788b769d0b62444378462474daa3baa	stool	F	NA	healthy	NA	NA	40.10992	1	US	US
SRS022719	HMP1	6788b769d0b62444378462474daa3baa	dorsum of tongue	F	NA	healthy	NA	NA	37.949819	1	US	US
SRS022721	HMP1	6788b769d0b62444378462474daa3baa	buccal mucosa	F	NA	healthy	NA	NA	1.853446	1	US	US
SRS022725	HMP1	6788b769d0b62444378462474daa3baa	dental	F	NA	healthy	NA	NA	40.190627	1	US	US
SRS023346	HMP1	6788b769d0b62444378462474dc65268	stool	F	NA	healthy	NA	NA	40.534162	1	US	US
SRS023352	HMP1	6788b769d0b62444378462474dc65268	dorsum of tongue	F	NA	healthy	NA	NA	44.215877	1	US	US
SRS023354	HMP1	6788b769d0b62444378462474dc65268	buccal mucosa	F	NA	healthy	NA	NA	1.790376	1	US	US
SRS023358	HMP1	6788b769d0b62444378462474dc65268	dental	F	NA	healthy	NA	NA	12.949601	1	US	US
SRS023591	HMP1	6788b769d0b62444378462474daa4893	buccal mucosa	F	NA	healthy	NA	NA	1.705066	1	US	US
SRS023595	HMP1	6788b769d0b62444378462474daa4893	dental	F	NA	healthy	NA	NA	49.24872	1	US	US
SRS023617	HMP1	6788b769d0b62444378462474daa4893	dorsum of tongue	F	NA	healthy	NA	NA	52.889231	1	US	US
SRS023987	HMP1	6788b769d0b62444378462474dc5f656	buccal mucosa	M	NA	healthy	NA	NA	8.590618	1	US	US
SRS024015	HMP1	6788b769d0b62444378462474db505cb	dorsum of tongue	F	NA	healthy	NA	NA	46.242459	1	US	US
SRS024017	HMP1	6788b769d0b62444378462474db505cb	buccal mucosa	F	NA	healthy	NA	NA	6.304464	1	US	US
SRS024021	HMP1	6788b769d0b62444378462474db505cb	dental	F	NA	healthy	NA	NA	42.814498	1	US	US
SRS024081	HMP1	6788b769d0b62444378462474daa3374	dorsum of tongue	M	NA	healthy	NA	NA	54.909243	1	US	US
SRS024087	HMP1	6788b769d0b62444378462474daa3374	dental	M	NA	healthy	NA	NA	34.247712	1	US	US
SRS024375	HMP1	6788b769d0b62444378462474dbcdc39	dorsum of tongue	F	NA	healthy	NA	NA	43.35398	1	US	US
SRS024377	HMP1	6788b769d0b62444378462474dbcdc39	buccal mucosa	F	NA	healthy	NA	NA	5.040286	1	US	US
SRS024381	HMP1	6788b769d0b62444378462474dbcdc39	dental	F	NA	healthy	NA	NA	26.80869	1	US	US
SRS042284	HMP1	6788b769d0b62444378462474da10975	stool	F	NA	healthy	NA	NA	30.466166	1	US	US
SRS042457	HMP1	6788b769d0b62444378462474dbd147c	buccal mucosa	M	NA	healthy	NA	NA	2.149262	1	US	US
SRS042643	HMP1	6788b769d0b62444378462474daa1bb0	dorsum of tongue	M	NA	healthy	NA	NA	50.892189	1	US	US
SRS043001	HMP1	6788b769d0b62444378462474daa28eb	stool	F	NA	healthy	NA	NA	56.244606	1	US	US
SRS043239	HMP1	6788b769d0b62444378462474da10131	buccal mucosa	F	NA	healthy	NA	NA	6.025747	1	US	US
SRS043646	HMP1	6788b769d0b62444378462474da107de	buccal mucosa	M	NA	healthy	NA	NA	1.790902	1	US	US
SRS043663	HMP1	6788b769d0b62444378462474dbd147c	dorsum of tongue	M	NA	healthy	NA	NA	54.623436	1	US	US
SRS043755	HMP1	6788b769d0b62444378462474daa1bb0	dental	M	NA	healthy	NA	NA	18.97974	1	US	US
SRS044366	HMP1	6788b769d0b62444378462474daa28eb	dental	F	NA	healthy	NA	NA	4.254108	1	US	US
SRS044373	HMP1	6788b769d0b62444378462474daa28eb	dorsum of tongue	F	NA	healthy	NA	NA	50.137502	1	US	US
SRS045004	HMP1	6788b769d0b62444378462474da107de	stool	M	NA	healthy	NA	NA	61.249148	1	US	US
SRS045049	HMP1	6788b769d0b62444378462474daa1bb0	buccal mucosa	M	NA	healthy	NA	NA	11.091776	1	US	US
SRS045127	HMP1	6788b769d0b62444378462474da107de	dorsum of tongue	M	NA	healthy	NA	NA	15.689854	1	US	US
SRS045254	HMP1	6788b769d0b62444378462474dbce565	buccal mucosa	M	NA	healthy	NA	NA	2.847722	1	US	US
SRS045262	HMP1	6788b769d0b62444378462474dbcfdfc	buccal mucosa	F	NA	healthy	NA	NA	10.606464	1	US	US
SRS045313	HMP1	6788b769d0b62444378462474dbd147c	dental	M	NA	healthy	NA	NA	5.591389	1	US	US
SRS045713	HMP1	6788b769d0b62444378462474daa1bb0	stool	M	NA	healthy	NA	NA	52.83705	1	US	US
SRS047100	HMP1	6788b769d0b62444378462474da10975	dental	F	NA	healthy	NA	NA	26.803928	1	US	US
SRS047824	HMP1	6788b769d0b62444378462474dbcf1c0	dorsum of tongue	F	NA	healthy	NA	NA	49.101905	1	US	US
SRS048164	HMP1	6788b769d0b62444378462474dbce565	stool	M	NA	healthy	NA	NA	44.439156	1	US	US
SRS048719	HMP1	6788b769d0b62444378462474da0e7cf	buccal mucosa	M	NA	healthy	NA	NA	7.446944	1	US	US
SRS049147	HMP1	6788b769d0b62444378462474da1116f	dorsum of tongue	F	NA	healthy	NA	NA	47.736651	1	US	US
SRS049268	HMP1	6788b769d0b62444378462474da107de	dental	M	NA	healthy	NA	NA	25.749439	1	US	US
SRS049283	HMP1	6788b769d0b62444378462474db4cb65	buccal mucosa	M	NA	healthy	NA	NA	0.699533	1	US	US
SRS049389	HMP1	6788b769d0b62444378462474daa13aa	dorsum of tongue	M	NA	healthy	NA	NA	52.571351	1	US	US
SRS049712	HMP1	6788b769d0b62444378462474da0e7cf	stool	M	NA	healthy	NA	NA	59.386374	1	US	US
SRS049900	HMP1	6788b769d0b62444378462474dbd147c	stool	M	NA	healthy	NA	NA	60.265027	1	US	US
SRS049959	HMP1	6788b769d0b62444378462474daa13aa	stool	M	NA	healthy	NA	NA	53.830851	1	US	US
SRS050007	HMP1	6788b769d0b62444378462474daa28eb	buccal mucosa	F	NA	healthy	NA	NA	1.234749	1	US	US
SRS050029	HMP1	6788b769d0b62444378462474dc6121b	buccal mucosa	F	NA	healthy	NA	NA	14.81525	1	US	US
SRS050244	HMP1	6788b769d0b62444378462474da10131	dorsum of tongue	F	NA	healthy	NA	NA	55.279469	1	US	US
SRS050628	HMP1	6788b769d0b62444378462474daa13aa	buccal mucosa	M	NA	healthy	NA	NA	13.520165	1	US	US
SRS050752	HMP1	6788b769d0b62444378462474dc602b6	stool	F	NA	healthy	NA	NA	48.622485	1	US	US
SRS051244	HMP1	6788b769d0b62444378462474dbce565	dental	M	NA	healthy	NA	NA	21.025424	1	US	US
SRS051378	HMP1	6788b769d0b62444378462474dbd0552	dental	F	NA	healthy	NA	NA	13.619662	1	US	US
SRS051941	HMP1	6788b769d0b62444378462474dbcfdfc	dental	F	NA	healthy	NA	NA	34.485137	1	US	US
SRS052061	HMP1	6788b769d0b62444378462474daa5350	dental	M	NA	healthy	NA	NA	38.379392	1	US	US
SRS052227	HMP1	6788b769d0b62444378462474dc6121b	dorsum of tongue	F	NA	healthy	NA	NA	22.188709	1	US	US
SRS052604	HMP1	6788b769d0b62444378462474dc6121b	dental	F	NA	healthy	NA	NA	13.324573	1	US	US
SRS052697	HMP1	6788b769d0b62444378462474dbcfdfc	stool	F	NA	healthy	NA	NA	43.640838	1	US	US
SRS052874	HMP1	6788b769d0b62444378462474da10975	buccal mucosa	F	NA	healthy	NA	NA	8.411777	1	US	US
SRS052876	HMP1	6788b769d0b62444378462474dbcf1c0	dental	F	NA	healthy	NA	NA	32.171026	1	US	US
SRS053335	HMP1	6788b769d0b62444378462474dbcde09	stool	F	NA	healthy	NA	NA	55.383402	1	US	US
SRS053398	HMP1	6788b769d0b62444378462474da10131	stool	F	NA	healthy	NA	NA	49.702559	1	US	US
SRS053603	HMP1	6788b769d0b62444378462474da10975	dorsum of tongue	F	NA	healthy	NA	NA	64.388138	1	US	US
SRS053630	HMP1	6788b769d0b62444378462474dbcde09	dental	F	NA	healthy	NA	NA	23.188771	1	US	US
SRS053854	HMP1	6788b769d0b62444378462474dbcde09	dorsum of tongue	F	NA	healthy	NA	NA	46.636346	1	US	US
SRS054590	HMP1	6788b769d0b62444378462474dc6121b	stool	F	NA	healthy	NA	NA	43.004005	1	US	US
SRS054653	HMP1	6788b769d0b62444378462474dc602b6	dental	F	NA	healthy	NA	NA	42.971206	1	US	US
SRS054687	HMP1	6788b769d0b62444378462474dbcfdfc	dorsum of tongue	F	NA	healthy	NA	NA	48.971191	1	US	US
SRS054956	HMP1	6788b769d0b62444378462474dbcf1c0	stool	F	NA	healthy	NA	NA	46.021892	1	US	US
SRS055118	HMP1	6788b769d0b62444378462474dbcf1c0	buccal mucosa	F	NA	healthy	NA	NA	2.249449	1	US	US
SRS055401	HMP1	6788b769d0b62444378462474da10131	dental	F	NA	healthy	NA	NA	16.475624	1	US	US
SRS056323	HMP1	6788b769d0b62444378462474dc602b6	dorsum of tongue	F	NA	healthy	NA	NA	41.747455	1	US	US
SRS056892	HMP1	6788b769d0b62444378462474dc5fc9b	buccal mucosa	F	NA	healthy	NA	NA	11.732681	1	US	US
SRS057539	HMP1	6788b769d0b62444378462474dbce565	dorsum of tongue	M	NA	healthy	NA	NA	45.228194	1	US	US
SRS057791	HMP1	6788b769d0b62444378462474da0e7cf	dorsum of tongue	M	NA	healthy	NA	NA	46.563085	1	US	US
SRS058186	HMP1	6788b769d0b62444378462474dbcde09	buccal mucosa	F	NA	healthy	NA	NA	1.437827	1	US	US
SRS058808	HMP1	6788b769d0b62444378462474daa13aa	dental	M	NA	healthy	NA	NA	28.270672	1	US	US
SRS063272	HMP1	6788b769d0b62444378462474dc6169c	buccal mucosa	F	NA	healthy	NA	NA	3.636369	1	US	US
SRS063287	HMP1	6788b769d0b62444378462474da10ca1	buccal mucosa	M	NA	healthy	NA	NA	11.994321	1	US	US
SRS064449	HMP1	6788b769d0b62444378462474dc6169c	dental	F	NA	healthy	NA	NA	38.74466	1	US	US
SRS064493	HMP1	6788b769d0b62444378462474da10ca1	dental	M	NA	healthy	NA	NA	16.867354	1	US	US
SRS064774	HMP1	6788b769d0b62444378462474dc6169c	dorsum of tongue	F	NA	healthy	NA	NA	42.462255	1	US	US
SRS105100	HMP1	6788b769d0b62444378462474da0e7cf	dental	M	NA	healthy	NA	NA	76.896847	1	US	US
SRS475533	Fiji	FijiCOMP.W2.43	saliva	F	NA	healthy	NA	NA	8.529565	1	Fiji	Fiji
SRS475534	Fiji	FijiCOMP.W2.35	stool	F	NA	healthy	NA	NA	50.955752	1	Fiji	Fiji
SRS475536	Fiji	FijiCOMP.W2.67	saliva	F	NA	healthy	NA	NA	2.549177	1	Fiji	Fiji
SRS475538	Fiji	FijiCOMP.M2.56	saliva	M	NA	healthy	NA	NA	1.677606	1	Fiji	Fiji
SRS475539	Fiji	FijiCOMP.W1.4	stool	F	NA	healthy	NA	NA	56.357113	1	Fiji	Fiji
SRS475541	Fiji	FijiCOMP.W2.4	stool	F	NA	healthy	NA	NA	46.712536	1	Fiji	Fiji
SRS475542	Fiji	FijiCOMP.W1.11	stool	F	NA	healthy	NA	NA	43.080749	1	Fiji	Fiji
SRS475544	Fiji	FijiCOMP.W2.42	saliva	F	NA	healthy	NA	NA	4.827716	1	Fiji	Fiji
SRS475545	Fiji	FijiCOMP.W1.42	stool	F	NA	healthy	NA	NA	50.79296	1	Fiji	Fiji
SRS475546	Fiji	FijiCOMP.M2.40	stool	M	NA	healthy	NA	NA	39.75352	1	Fiji	Fiji
SRS475547	Fiji	FijiCOMP.M1.3	saliva	M	NA	healthy	NA	NA	3.279863	1	Fiji	Fiji
SRS475548	Fiji	FijiCOMP.W2.33	saliva	F	NA	healthy	NA	NA	3.370587	1	Fiji	Fiji
SRS475549	Fiji	FijiCOMP.W2.49	stool	F	NA	healthy	NA	NA	50.852455	1	Fiji	Fiji
SRS475565	Fiji	FijiCOMP.W2.26	stool	F	NA	healthy	NA	NA	47.711457	1	Fiji	Fiji
SRS475566	Fiji	FijiCOMP.M1.1	stool	M	NA	healthy	NA	NA	53.084182	1	Fiji	Fiji
SRS475567	Fiji	FijiCOMP.W2.36	stool	F	NA	healthy	NA	NA	51.027333	1	Fiji	Fiji
SRS475568	Fiji	FijiCOMP.WL.9	stool	F	NA	healthy	NA	NA	76.244332	1	Fiji	Fiji
SRS475569	Fiji	FijiCOMP.M1.26	saliva	M	NA	healthy	NA	NA	1.268106	1	Fiji	Fiji
SRS475572	Fiji	FijiCOMP.M2.32	stool	M	NA	healthy	NA	NA	43.251242	1	Fiji	Fiji
SRS475573	Fiji	FijiCOMP.W1.37	saliva	F	NA	healthy	NA	NA	1.37387	1	Fiji	Fiji
SRS475578	Fiji	FijiCOMP.W3.16	stool	F	NA	healthy	NA	NA	48.305555	1	Fiji	Fiji
SRS475579	Fiji	FijiCOMP.M1.16	saliva	M	NA	healthy	NA	NA	1.783883	1	Fiji	Fiji
SRS475583	Fiji	FijiCOMP.M1.15	saliva	M	NA	healthy	NA	NA	1.587182	1	Fiji	Fiji
SRS475585	Fiji	FijiCOMP.WL.15	stool	F	NA	healthy	NA	NA	44.730301	1	Fiji	Fiji
SRS475586	Fiji	FijiCOMP.M1.6	stool	M	NA	healthy	NA	NA	57.417287	1	Fiji	Fiji
SRS475589	Fiji	FijiCOMP.W2.43	stool	F	NA	healthy	NA	NA	46.568675	1	Fiji	Fiji
SRS475594	Fiji	FijiCOMP.W2.48	stool	F	NA	healthy	NA	NA	52.645583	1	Fiji	Fiji
SRS475598	Fiji	FijiCOMP.W1.53	stool	F	NA	healthy	NA	NA	45.305033	1	Fiji	Fiji
SRS475600	Fiji	FijiCOMP.M2.52	saliva	M	NA	healthy	NA	NA	2.043966	1	Fiji	Fiji
SRS475601	Fiji	FijiCOMP.M1.29	saliva	M	NA	healthy	NA	NA	3.071565	1	Fiji	Fiji
SRS475605	Fiji	FijiCOMP.M1.35	saliva	M	NA	healthy	NA	NA	1.51219	1	Fiji	Fiji
SRS475609	Fiji	FijiCOMP.W2.49	saliva	F	NA	healthy	NA	NA	1.662827	1	Fiji	Fiji
SRS475612	Fiji	FijiCOMP.W1.26	stool	F	NA	healthy	NA	NA	47.60316	1	Fiji	Fiji
SRS475613	Fiji	FijiCOMP.W2.68	stool	F	NA	healthy	NA	NA	49.762841	1	Fiji	Fiji
SRS475618	Fiji	FijiCOMP.M1.22	saliva	M	NA	healthy	NA	NA	3.66169	1	Fiji	Fiji
SRS475619	Fiji	FijiCOMP.W2.68	saliva	F	NA	healthy	NA	NA	18.322508	1	Fiji	Fiji
SRS475621	Fiji	FijiCOMP.M1.65	stool	M	NA	healthy	NA	NA	50.196026	1	Fiji	Fiji
SRS475624	Fiji	FijiCOMP.W2.42	stool	F	NA	healthy	NA	NA	8.30177	1	Fiji	Fiji
SRS475625	Fiji	FijiCOMP.W1.20	stool	F	NA	healthy	NA	NA	48.307905	1	Fiji	Fiji
SRS475626	Fiji	FijiCOMP.M1.3	stool	M	NA	healthy	NA	NA	45.11436	1	Fiji	Fiji
SRS475627	Fiji	FijiCOMP.M1.25	stool	M	NA	healthy	NA	NA	47.291842	1	Fiji	Fiji
SRS475631	Fiji	FijiCOMP.W1.44	stool	F	NA	healthy	NA	NA	52.808519	1	Fiji	Fiji
SRS475649	Fiji	FijiCOMP.M1.52	saliva	M	NA	healthy	NA	NA	10.267764	1	Fiji	Fiji
SRS475651	Fiji	FijiCOMP.M1.24	stool	M	NA	healthy	NA	NA	46.31275	1	Fiji	Fiji
SRS475653	Fiji	FijiCOMP.W3.1	saliva	F	NA	healthy	NA	NA	2.205483	1	Fiji	Fiji
SRS475655	Fiji	FijiCOMP.W2.21	saliva	F	NA	healthy	NA	NA	2.142946	1	Fiji	Fiji
SRS475660	Fiji	FijiCOMP.W3.22	saliva	F	NA	healthy	NA	NA	17.070538	1	Fiji	Fiji
SRS475662	Fiji	FijiCOMP.W2.40	stool	F	NA	healthy	NA	NA	48.96543	1	Fiji	Fiji
SRS475670	Fiji	FijiCOMP.M2.41	saliva	M	NA	healthy	NA	NA	2.927853	1	Fiji	Fiji
SRS475673	Fiji	FijiCOMP.M2.41	stool	M	NA	healthy	NA	NA	45.889238	1	Fiji	Fiji
SRS475676	Fiji	FijiCOMP.WL.30	saliva	F	NA	healthy	NA	NA	6.377076	1	Fiji	Fiji
SRS475677	Fiji	FijiCOMP.WL.36	saliva	F	NA	healthy	NA	NA	3.549111	1	Fiji	Fiji
SRS475678	Fiji	FijiCOMP.M2.5	saliva	M	NA	healthy	NA	NA	1.640135	1	Fiji	Fiji
SRS475682	Fiji	FijiCOMP.M2.50	stool	M	NA	healthy	NA	NA	42.350582	1	Fiji	Fiji
SRS475683	Fiji	FijiCOMP.W1.1	saliva	F	NA	healthy	NA	NA	1.649664	1	Fiji	Fiji
SRS475684	Fiji	FijiCOMP.W2.23	stool	F	NA	healthy	NA	NA	50.091866	1	Fiji	Fiji
SRS475686	Fiji	FijiCOMP.M1.48	saliva	M	NA	healthy	NA	NA	2.25575	1	Fiji	Fiji
SRS475687	Fiji	FijiCOMP.M1.20	saliva	M	NA	healthy	NA	NA	3.683664	1	Fiji	Fiji
SRS475689	Fiji	FijiCOMP.WL.32	stool	F	NA	healthy	NA	NA	42.707632	1	Fiji	Fiji
SRS475690	Fiji	FijiCOMP.M1.62	stool	M	NA	healthy	NA	NA	45.362315	1	Fiji	Fiji
SRS475692	Fiji	FijiCOMP.W1.36	stool	F	NA	healthy	NA	NA	41.344594	1	Fiji	Fiji
SRS475694	Fiji	FijiCOMP.M1.10	stool	M	NA	healthy	NA	NA	41.075718	1	Fiji	Fiji
SRS475698	Fiji	FijiCOMP.M1.22	stool	M	NA	healthy	NA	NA	57.774041	1	Fiji	Fiji
SRS475700	Fiji	FijiCOMP.M1.61	saliva	M	NA	healthy	NA	NA	4.375969	1	Fiji	Fiji
SRS475701	Fiji	FijiCOMP.WL.45	stool	F	NA	healthy	NA	NA	54.046469	1	Fiji	Fiji
SRS475702	Fiji	FijiCOMP.M2.5	stool	M	NA	healthy	NA	NA	51.841885	1	Fiji	Fiji
SRS475705	Fiji	FijiCOMP.W3.19	stool	F	NA	healthy	NA	NA	45.9867	1	Fiji	Fiji
SRS475706	Fiji	FijiCOMP.M2.36	saliva	M	NA	healthy	NA	NA	5.965998	1	Fiji	Fiji
SRS475707	Fiji	FijiCOMP.W1.53	saliva	F	NA	healthy	NA	NA	2.389555	1	Fiji	Fiji
SRS475709	Fiji	FijiCOMP.WL.17	stool	F	NA	healthy	NA	NA	49.353593	1	Fiji	Fiji
SRS475710	Fiji	FijiCOMP.W2.48	saliva	F	NA	healthy	NA	NA	2.399471	1	Fiji	Fiji
SRS475711	Fiji	FijiCOMP.W2.47	saliva	F	NA	healthy	NA	NA	2.67778	1	Fiji	Fiji
SRS475718	Fiji	FijiCOMP.M1.36	saliva	M	NA	healthy	NA	NA	1.899643	1	Fiji	Fiji
SRS475719	Fiji	FijiCOMP.W1.22	saliva	F	NA	healthy	NA	NA	4.653202	1	Fiji	Fiji
SRS475720	Fiji	FijiCOMP.W1.9	saliva	F	NA	healthy	NA	NA	4.935449	1	Fiji	Fiji
SRS475722	Fiji	FijiCOMP.WL.35	stool	F	NA	healthy	NA	NA	45.725761	1	Fiji	Fiji
SRS475724	Fiji	FijiCOMP.M1.7	saliva	M	NA	healthy	NA	NA	3.040442	1	Fiji	Fiji
SRS475725	Fiji	FijiCOMP.WL.34	saliva	F	NA	healthy	NA	NA	4.682596	1	Fiji	Fiji
SRS475919	Fiji	FijiCOMP.M1.25	saliva	M	NA	healthy	NA	NA	1.255445	1	Fiji	Fiji
SRS475920	Fiji	FijiCOMP.M2.45	stool	M	NA	healthy	NA	NA	49.016634	1	Fiji	Fiji
SRS475922	Fiji	FijiCOMP.W1.8	saliva	F	NA	healthy	NA	NA	1.56406	1	Fiji	Fiji
SRS475923	Fiji	FijiCOMP.M2.48	saliva	M	NA	healthy	NA	NA	6.032911	1	Fiji	Fiji
SRS475924	Fiji	FijiCOMP.W2.53	stool	F	NA	healthy	NA	NA	44.606924	1	Fiji	Fiji
SRS475925	Fiji	FijiCOMP.M2.11	stool	M	NA	healthy	NA	NA	77.71716	1	Fiji	Fiji
SRS475927	Fiji	FijiCOMP.M2.60	saliva	M	NA	healthy	NA	NA	1.838125	1	Fiji	Fiji
SRS475929	Fiji	FijiCOMP.M2.57	stool	M	NA	healthy	NA	NA	47.119705	1	Fiji	Fiji
SRS475933	Fiji	FijiCOMP.W1.39	stool	F	NA	healthy	NA	NA	57.937209	1	Fiji	Fiji
SRS475934	Fiji	FijiCOMP.W1.42	saliva	F	NA	healthy	NA	NA	3.885062	1	Fiji	Fiji
SRS475935	Fiji	FijiCOMP.W1.44	saliva	F	NA	healthy	NA	NA	3.45881	1	Fiji	Fiji
SRS475936	Fiji	FijiCOMP.M2.36	stool	M	NA	healthy	NA	NA	48.156586	1	Fiji	Fiji
SRS475937	Fiji	FijiCOMP.W2.69	saliva	F	NA	healthy	NA	NA	1.64283	1	Fiji	Fiji
SRS475940	Fiji	FijiCOMP.W1.39	saliva	F	NA	healthy	NA	NA	2.489629	1	Fiji	Fiji
SRS475943	Fiji	FijiCOMP.W2.34	saliva	F	NA	healthy	NA	NA	5.95806	1	Fiji	Fiji
SRS475944	Fiji	FijiCOMP.M1.42	stool	M	NA	healthy	NA	NA	42.956081	1	Fiji	Fiji
SRS475951	Fiji	FijiCOMP.W2.39	saliva	F	NA	healthy	NA	NA	6.602916	1	Fiji	Fiji
SRS475953	Fiji	FijiCOMP.WL.5	stool	F	NA	healthy	NA	NA	48.350875	1	Fiji	Fiji
SRS475955	Fiji	FijiCOMP.WL.25	saliva	F	NA	healthy	NA	NA	4.557666	1	Fiji	Fiji
SRS475956	Fiji	FijiCOMP.WL.33	saliva	F	NA	healthy	NA	NA	7.375152	1	Fiji	Fiji
SRS475957	Fiji	FijiCOMP.W1.3	saliva	F	NA	healthy	NA	NA	1.373882	1	Fiji	Fiji
SRS475958	Fiji	FijiCOMP.W2.47	stool	F	NA	healthy	NA	NA	48.246903	1	Fiji	Fiji
SRS475962	Fiji	FijiCOMP.WL.13	stool	F	NA	healthy	NA	NA	33.636393	1	Fiji	Fiji
SRS475963	Fiji	FijiCOMP.W1.11	saliva	F	NA	healthy	NA	NA	4.450191	1	Fiji	Fiji
SRS475965	Fiji	FijiCOMP.W1.6	saliva	F	NA	healthy	NA	NA	2.206802	1	Fiji	Fiji
SRS475967	Fiji	FijiCOMP.M1.20	stool	M	NA	healthy	NA	NA	56.04985	1	Fiji	Fiji
SRS475968	Fiji	FijiCOMP.W1.2	stool	F	NA	healthy	NA	NA	43.004882	1	Fiji	Fiji
SRS475970	Fiji	FijiCOMP.WL.11	saliva	F	NA	healthy	NA	NA	2.264735	1	Fiji	Fiji
SRS475971	Fiji	FijiCOMP.M2.57	saliva	M	NA	healthy	NA	NA	2.347095	1	Fiji	Fiji
SRS475973	Fiji	FijiCOMP.W2.65	saliva	F	NA	healthy	NA	NA	3.082152	1	Fiji	Fiji
SRS475976	Fiji	FijiCOMP.W2.61	saliva	F	NA	healthy	NA	NA	8.596043	1	Fiji	Fiji
SRS475977	Fiji	FijiCOMP.W2.44	saliva	F	NA	healthy	NA	NA	3.381463	1	Fiji	Fiji
SRS475979	Fiji	FijiCOMP.W1.5	stool	F	NA	healthy	NA	NA	49.603098	1	Fiji	Fiji
SRS475980	Fiji	FijiCOMP.WL.43	stool	F	NA	healthy	NA	NA	43.65796	1	Fiji	Fiji
SRS475986	Fiji	FijiCOMP.M1.29	stool	M	NA	healthy	NA	NA	46.503449	1	Fiji	Fiji
SRS475987	Fiji	FijiCOMP.W2.61	stool	F	NA	healthy	NA	NA	50.561722	1	Fiji	Fiji
SRS475989	Fiji	FijiCOMP.W2.45	stool	F	NA	healthy	NA	NA	52.588455	1	Fiji	Fiji
SRS475990	Fiji	FijiCOMP.M2.39	stool	M	NA	healthy	NA	NA	40.650134	1	Fiji	Fiji
SRS475993	Fiji	FijiCOMP.W2.34	stool	F	NA	healthy	NA	NA	57.973785	1	Fiji	Fiji
SRS475996	Fiji	FijiCOMP.W2.63	saliva	F	NA	healthy	NA	NA	5.197627	1	Fiji	Fiji
SRS475997	Fiji	FijiCOMP.WL.30	stool	F	NA	healthy	NA	NA	50.798913	1	Fiji	Fiji
SRS475999	Fiji	FijiCOMP.W1.36	saliva	F	NA	healthy	NA	NA	8.194787	1	Fiji	Fiji
SRS476000	Fiji	FijiCOMP.WL.12	saliva	F	NA	healthy	NA	NA	1.851584	1	Fiji	Fiji
SRS476001	Fiji	FijiCOMP.W1.40	stool	F	NA	healthy	NA	NA	45.750096	1	Fiji	Fiji
SRS476004	Fiji	FijiCOMP.M2.51	saliva	M	NA	healthy	NA	NA	2.542834	1	Fiji	Fiji
SRS476008	Fiji	FijiCOMP.M1.4	saliva	M	NA	healthy	NA	NA	1.919151	1	Fiji	Fiji
SRS476009	Fiji	FijiCOMP.W2.59	saliva	F	NA	healthy	NA	NA	3.692502	1	Fiji	Fiji
SRS476014	Fiji	FijiCOMP.W2.39	stool	F	NA	healthy	NA	NA	40.39798	1	Fiji	Fiji
SRS476015	Fiji	FijiCOMP.W2.67	stool	F	NA	healthy	NA	NA	45.99881	1	Fiji	Fiji
SRS476016	Fiji	FijiCOMP.W2.53	saliva	F	NA	healthy	NA	NA	2.386	1	Fiji	Fiji
SRS476017	Fiji	FijiCOMP.M1.1	saliva	M	NA	healthy	NA	NA	1.377777	1	Fiji	Fiji
SRS476018	Fiji	FijiCOMP.W1.26	saliva	F	NA	healthy	NA	NA	1.322859	1	Fiji	Fiji
SRS476019	Fiji	FijiCOMP.M1.26	stool	M	NA	healthy	NA	NA	55.378413	1	Fiji	Fiji
SRS476020	Fiji	FijiCOMP.W1.3	stool	F	NA	healthy	NA	NA	42.944951	1	Fiji	Fiji
SRS476021	Fiji	FijiCOMP.M1.4	stool	M	NA	healthy	NA	NA	49.240812	1	Fiji	Fiji
SRS476025	Fiji	FijiCOMP.M2.40	saliva	M	NA	healthy	NA	NA	3.585369	1	Fiji	Fiji
SRS476026	Fiji	FijiCOMP.M1.44	saliva	M	NA	healthy	NA	NA	1.813039	1	Fiji	Fiji
SRS476034	Fiji	FijiCOMP.WL.20	stool	F	NA	healthy	NA	NA	56.999842	1	Fiji	Fiji
SRS476035	Fiji	FijiCOMP.W1.1	stool	F	NA	healthy	NA	NA	56.758602	1	Fiji	Fiji
SRS476036	Fiji	FijiCOMP.W2.19	saliva	F	NA	healthy	NA	NA	2.10026	1	Fiji	Fiji
SRS476037	Fiji	FijiCOMP.M1.23	stool	M	NA	healthy	NA	NA	44.365471	1	Fiji	Fiji
SRS476045	Fiji	FijiCOMP.W1.4	saliva	F	NA	healthy	NA	NA	1.793645	1	Fiji	Fiji
SRS476049	Fiji	FijiCOMP.M1.10	saliva	M	NA	healthy	NA	NA	2.023087	1	Fiji	Fiji
SRS476050	Fiji	FijiCOMP.M2.51	stool	M	NA	healthy	NA	NA	46.864249	1	Fiji	Fiji
SRS476051	Fiji	FijiCOMP.WL.28	stool	F	NA	healthy	NA	NA	12.067077	1	Fiji	Fiji
SRS476053	Fiji	FijiCOMP.M1.42	saliva	M	NA	healthy	NA	NA	2.392079	1	Fiji	Fiji
SRS476055	Fiji	FijiCOMP.M2.49	saliva	M	NA	healthy	NA	NA	2.473119	1	Fiji	Fiji
SRS476059	Fiji	FijiCOMP.M2.58	saliva	M	NA	healthy	NA	NA	2.653322	1	Fiji	Fiji
SRS476070	Fiji	FijiCOMP.M1.48	stool	M	NA	healthy	NA	NA	55.880356	1	Fiji	Fiji
SRS476071	Fiji	FijiCOMP.W2.54	saliva	F	NA	healthy	NA	NA	2.409577	1	Fiji	Fiji
SRS476075	Fiji	FijiCOMP.WL.28	saliva	F	NA	healthy	NA	NA	5.375499	1	Fiji	Fiji
SRS476076	Fiji	FijiCOMP.M1.15	stool	M	NA	healthy	NA	NA	47.660877	1	Fiji	Fiji
SRS476077	Fiji	FijiCOMP.M1.7	stool	M	NA	healthy	NA	NA	47.794632	1	Fiji	Fiji
SRS476079	Fiji	FijiCOMP.W2.8	saliva	F	NA	healthy	NA	NA	8.103569	1	Fiji	Fiji
SRS476080	Fiji	FijiCOMP.M1.23	saliva	M	NA	healthy	NA	NA	1.215029	1	Fiji	Fiji
SRS476081	Fiji	FijiCOMP.M1.64	saliva	M	NA	healthy	NA	NA	1.711972	1	Fiji	Fiji
SRS476082	Fiji	FijiCOMP.W1.15	saliva	F	NA	healthy	NA	NA	1.968937	1	Fiji	Fiji
SRS476083	Fiji	FijiCOMP.W1.6	stool	F	NA	healthy	NA	NA	52.975485	1	Fiji	Fiji
SRS476086	Fiji	FijiCOMP.M1.59	saliva	M	NA	healthy	NA	NA	1.783304	1	Fiji	Fiji
SRS476091	Fiji	FijiCOMP.WL.32	saliva	F	NA	healthy	NA	NA	5.614703	1	Fiji	Fiji
SRS476094	Fiji	FijiCOMP.W2.19	stool	F	NA	healthy	NA	NA	55.055815	1	Fiji	Fiji
SRS476095	Fiji	FijiCOMP.W2.69	stool	F	NA	healthy	NA	NA	46.489862	1	Fiji	Fiji
SRS476096	Fiji	FijiCOMP.M1.35	stool	M	NA	healthy	NA	NA	49.152248	1	Fiji	Fiji
SRS476098	Fiji	FijiCOMP.W3.22	stool	F	NA	healthy	NA	NA	101.15487	1	Fiji	Fiji
SRS476100	Fiji	FijiCOMP.M2.56	stool	M	NA	healthy	NA	NA	52.162199	1	Fiji	Fiji
SRS476101	Fiji	FijiCOMP.WL.12	stool	F	NA	healthy	NA	NA	45.634316	1	Fiji	Fiji
SRS476102	Fiji	FijiCOMP.W1.18	saliva	F	NA	healthy	NA	NA	7.89036	1	Fiji	Fiji
SRS476103	Fiji	FijiCOMP.M2.58	stool	M	NA	healthy	NA	NA	50.014738	1	Fiji	Fiji
SRS476106	Fiji	FijiCOMP.M1.36	stool	M	NA	healthy	NA	NA	43.624474	1	Fiji	Fiji
SRS476107	Fiji	FijiCOMP.M2.38	saliva	M	NA	healthy	NA	NA	1.416558	1	Fiji	Fiji
SRS476108	Fiji	FijiCOMP.M1.8	stool	M	NA	healthy	NA	NA	56.945925	1	Fiji	Fiji
SRS476109	Fiji	FijiCOMP.M1.57	saliva	M	NA	healthy	NA	NA	0.903091	1	Fiji	Fiji
SRS476110	Fiji	FijiCOMP.W2.4	saliva	F	NA	healthy	NA	NA	3.433836	1	Fiji	Fiji
SRS476111	Fiji	FijiCOMP.WL.5	saliva	F	NA	healthy	NA	NA	3.789693	1	Fiji	Fiji
SRS476112	Fiji	FijiCOMP.W2.41	saliva	F	NA	healthy	NA	NA	2.236309	1	Fiji	Fiji
SRS476114	Fiji	FijiCOMP.W3.20	stool	F	NA	healthy	NA	NA	47.347895	1	Fiji	Fiji
SRS476115	Fiji	FijiCOMP.W1.40	saliva	F	NA	healthy	NA	NA	8.068052	1	Fiji	Fiji
SRS476119	Fiji	FijiCOMP.WL.39	stool	F	NA	healthy	NA	NA	28.483841	1	Fiji	Fiji
SRS476120	Fiji	FijiCOMP.M1.61	stool	M	NA	healthy	NA	NA	50.10964	1	Fiji	Fiji
SRS476121	Fiji	FijiCOMP.M1.52	stool	M	NA	healthy	NA	NA	46.208562	1	Fiji	Fiji
SRS476123	Fiji	FijiCOMP.W1.38	saliva	F	NA	healthy	NA	NA	2.056761	1	Fiji	Fiji
SRS476124	Fiji	FijiCOMP.M2.50	saliva	M	NA	healthy	NA	NA	2.10259	1	Fiji	Fiji
SRS476125	Fiji	FijiCOMP.M1.5	stool	M	NA	healthy	NA	NA	42.044064	1	Fiji	Fiji
SRS476127	Fiji	FijiCOMP.W1.2	saliva	F	NA	healthy	NA	NA	5.052168	1	Fiji	Fiji
SRS476128	Fiji	FijiCOMP.W2.44	stool	F	NA	healthy	NA	NA	54.145297	1	Fiji	Fiji
SRS476138	Fiji	FijiCOMP.M2.45	saliva	M	NA	healthy	NA	NA	1.792165	1	Fiji	Fiji
SRS476139	Fiji	FijiCOMP.W1.18	stool	F	NA	healthy	NA	NA	45.51415	1	Fiji	Fiji
SRS476140	Fiji	FijiCOMP.M2.46	saliva	M	NA	healthy	NA	NA	2.481789	1	Fiji	Fiji
SRS476141	Fiji	FijiCOMP.M1.38	stool	M	NA	healthy	NA	NA	43.39312	1	Fiji	Fiji
SRS476142	Fiji	FijiCOMP.WL.2	stool	F	NA	healthy	NA	NA	53.96378	1	Fiji	Fiji
SRS476143	Fiji	FijiCOMP.M2.48	stool	M	NA	healthy	NA	NA	48.904021	1	Fiji	Fiji
SRS476144	Fiji	FijiCOMP.M1.16	stool	M	NA	healthy	NA	NA	51.99694	1	Fiji	Fiji
SRS476146	Fiji	FijiCOMP.W2.35	saliva	F	NA	healthy	NA	NA	1.740824	1	Fiji	Fiji
SRS476147	Fiji	FijiCOMP.W3.1	stool	F	NA	healthy	NA	NA	44.952384	1	Fiji	Fiji
SRS476148	Fiji	FijiCOMP.M2.60	stool	M	NA	healthy	NA	NA	43.355582	1	Fiji	Fiji
SRS476153	Fiji	FijiCOMP.W1.37	stool	F	NA	healthy	NA	NA	55.844323	1	Fiji	Fiji
SRS476155	Fiji	FijiCOMP.M2.49	stool	M	NA	healthy	NA	NA	44.899814	1	Fiji	Fiji
SRS476157	Fiji	FijiCOMP.M2.37	saliva	M	NA	healthy	NA	NA	5.294578	1	Fiji	Fiji
SRS476159	Fiji	FijiCOMP.WL.36	stool	F	NA	healthy	NA	NA	48.035032	1	Fiji	Fiji
SRS476160	Fiji	FijiCOMP.W1.38	stool	F	NA	healthy	NA	NA	42.820035	1	Fiji	Fiji
SRS476161	Fiji	FijiCOMP.W3.16	saliva	F	NA	healthy	NA	NA	8.200089	1	Fiji	Fiji
SRS476163	Fiji	FijiCOMP.WL.37	stool	F	NA	healthy	NA	NA	33.03769	1	Fiji	Fiji
SRS476164	Fiji	FijiCOMP.W2.33	stool	F	NA	healthy	NA	NA	54.603678	1	Fiji	Fiji
SRS476165	Fiji	FijiCOMP.W2.56	saliva	F	NA	healthy	NA	NA	7.258172	1	Fiji	Fiji
SRS476168	Fiji	FijiCOMP.W2.23	saliva	F	NA	healthy	NA	NA	10.012779	1	Fiji	Fiji
SRS476170	Fiji	FijiCOMP.WL.39	saliva	F	NA	healthy	NA	NA	3.4737	1	Fiji	Fiji
SRS476172	Fiji	FijiCOMP.W3.20	saliva	F	NA	healthy	NA	NA	3.219056	1	Fiji	Fiji
SRS476173	Fiji	FijiCOMP.WL.26	stool	F	NA	healthy	NA	NA	49.066455	1	Fiji	Fiji
SRS476177	Fiji	FijiCOMP.M1.37	saliva	M	NA	healthy	NA	NA	1.49016	1	Fiji	Fiji
SRS476178	Fiji	FijiCOMP.W3.19	saliva	F	NA	healthy	NA	NA	2.766669	1	Fiji	Fiji
SRS476183	Fiji	FijiCOMP.WL.11	stool	F	NA	healthy	NA	NA	39.705979	1	Fiji	Fiji
SRS476184	Fiji	FijiCOMP.W1.15	stool	F	NA	healthy	NA	NA	38.543417	1	Fiji	Fiji
SRS476185	Fiji	FijiCOMP.W2.8	stool	F	NA	healthy	NA	NA	41.809474	1	Fiji	Fiji
SRS476186	Fiji	FijiCOMP.M1.6	saliva	M	NA	healthy	NA	NA	1.334772	1	Fiji	Fiji
SRS476187	Fiji	FijiCOMP.M1.44	stool	M	NA	healthy	NA	NA	52.147261	1	Fiji	Fiji
SRS476188	Fiji	FijiCOMP.M1.57	stool	M	NA	healthy	NA	NA	50.264133	1	Fiji	Fiji
SRS476189	Fiji	FijiCOMP.W2.65	stool	F	NA	healthy	NA	NA	39.317614	1	Fiji	Fiji
SRS476190	Fiji	FijiCOMP.M2.39	saliva	M	NA	healthy	NA	NA	2.183063	1	Fiji	Fiji
SRS476191	Fiji	FijiCOMP.M2.38	stool	M	NA	healthy	NA	NA	44.963687	1	Fiji	Fiji
SRS476195	Fiji	FijiCOMP.M2.52	stool	M	NA	healthy	NA	NA	43.823653	1	Fiji	Fiji
SRS476197	Fiji	FijiCOMP.WL.15	saliva	F	NA	healthy	NA	NA	5.309103	1	Fiji	Fiji
SRS476204	Fiji	FijiCOMP.WL.37	saliva	F	NA	healthy	NA	NA	5.607706	1	Fiji	Fiji
SRS476205	Fiji	FijiCOMP.W1.9	stool	F	NA	healthy	NA	NA	44.956296	1	Fiji	Fiji
SRS476206	Fiji	FijiCOMP.M1.24	saliva	M	NA	healthy	NA	NA	2.683283	1	Fiji	Fiji
SRS476207	Fiji	FijiCOMP.W2.36	saliva	F	NA	healthy	NA	NA	2.771347	1	Fiji	Fiji
SRS476210	Fiji	FijiCOMP.W1.20	saliva	F	NA	healthy	NA	NA	2.204655	1	Fiji	Fiji
SRS476213	Fiji	FijiCOMP.WL.25	stool	F	NA	healthy	NA	NA	49.220117	1	Fiji	Fiji
SRS476214	Fiji	FijiCOMP.W2.45	saliva	F	NA	healthy	NA	NA	2.848221	1	Fiji	Fiji
SRS476261	Fiji	FijiCOMP.WL.1	saliva	F	NA	healthy	NA	NA	4.354736	1	Fiji	Fiji
SRS476262	Fiji	FijiCOMP.M2.37	stool	M	NA	healthy	NA	NA	44.328173	1	Fiji	Fiji
SRS476263	Fiji	FijiCOMP.WL.35	saliva	F	NA	healthy	NA	NA	2.589953	1	Fiji	Fiji
SRS476265	Fiji	FijiCOMP.W2.40	saliva	F	NA	healthy	NA	NA	2.674813	1	Fiji	Fiji
SRS476266	Fiji	FijiCOMP.M1.38	saliva	M	NA	healthy	NA	NA	3.624543	1	Fiji	Fiji
SRS476267	Fiji	FijiCOMP.W2.56	stool	F	NA	healthy	NA	NA	56.240591	1	Fiji	Fiji
SRS476268	Fiji	FijiCOMP.W1.31	saliva	F	NA	healthy	NA	NA	2.345839	1	Fiji	Fiji
SRS476269	Fiji	FijiCOMP.W2.59	stool	F	NA	healthy	NA	NA	47.649944	1	Fiji	Fiji
SRS476270	Fiji	FijiCOMP.W1.8	stool	F	NA	healthy	NA	NA	55.694761	1	Fiji	Fiji
SRS476271	Fiji	FijiCOMP.M1.59	stool	M	NA	healthy	NA	NA	50.33752	1	Fiji	Fiji
SRS476272	Fiji	FijiCOMP.WL.2	saliva	F	NA	healthy	NA	NA	6.987778	1	Fiji	Fiji
SRS476273	Fiji	FijiCOMP.W2.63	stool	F	NA	healthy	NA	NA	42.029528	1	Fiji	Fiji
SRS476274	Fiji	FijiCOMP.M1.64	stool	M	NA	healthy	NA	NA	55.919947	1	Fiji	Fiji
SRS476276	Fiji	FijiCOMP.W1.31	stool	F	NA	healthy	NA	NA	49.899474	1	Fiji	Fiji
SRS476278	Fiji	FijiCOMP.W2.21	stool	F	NA	healthy	NA	NA	45.651806	1	Fiji	Fiji
SRS476279	Fiji	FijiCOMP.WL.45	saliva	F	NA	healthy	NA	NA	2.448721	1	Fiji	Fiji
SRS476280	Fiji	FijiCOMP.W3.23	stool	F	NA	healthy	NA	NA	44.75181	1	Fiji	Fiji
SRS476285	Fiji	FijiCOMP.WL.8	saliva	F	NA	healthy	NA	NA	7.15183	1	Fiji	Fiji
SRS476286	Fiji	FijiCOMP.WL.13	saliva	F	NA	healthy	NA	NA	1.709997	1	Fiji	Fiji
SRS476291	Fiji	FijiCOMP.W1.22	stool	F	NA	healthy	NA	NA	49.54733	1	Fiji	Fiji
SRS476293	Fiji	FijiCOMP.W2.41	stool	F	NA	healthy	NA	NA	48.179456	1	Fiji	Fiji
SRS476296	Fiji	FijiCOMP.WL.1	stool	F	NA	healthy	NA	NA	43.236502	1	Fiji	Fiji
SRS476299	Fiji	FijiCOMP.WL.20	saliva	F	NA	healthy	NA	NA	1.638395	1	Fiji	Fiji
SRS476301	Fiji	FijiCOMP.W3.23	saliva	F	NA	healthy	NA	NA	8.576306	1	Fiji	Fiji
SRS476302	Fiji	FijiCOMP.M2.46	stool	M	NA	healthy	NA	NA	45.773089	1	Fiji	Fiji
SRS476304	Fiji	FijiCOMP.M1.8	saliva	M	NA	healthy	NA	NA	1.668514	1	Fiji	Fiji
SRS476305	Fiji	FijiCOMP.M1.62	saliva	M	NA	healthy	NA	NA	1.723835	1	Fiji	Fiji
SRS476306	Fiji	FijiCOMP.W2.54	stool	F	NA	healthy	NA	NA	49.207682	1	Fiji	Fiji
SRS476310	Fiji	FijiCOMP.WL.17	saliva	F	NA	healthy	NA	NA	3.950742	1	Fiji	Fiji
SRS476311	Fiji	FijiCOMP.M1.65	saliva	M	NA	healthy	NA	NA	2.483357	1	Fiji	Fiji
SRS476326	Fiji	FijiCOMP.WL.44	stool	F	NA	healthy	NA	NA	77.455505	1	Fiji	Fiji
SRS476328	Fiji	FijiCOMP.M1.37	stool	M	NA	healthy	NA	NA	49.253788	1	Fiji	Fiji
SRS476330	Fiji	FijiCOMP.WL.10	saliva	F	NA	healthy	NA	NA	17.947173	1	Fiji	Fiji
SRS476336	Fiji	FijiCOMP.WL.26	saliva	F	NA	healthy	NA	NA	2.430996	1	Fiji	Fiji
SRS476340	Fiji	FijiCOMP.W2.46	saliva	F	NA	healthy	NA	NA	4.280942	1	Fiji	Fiji
SRS476342	Fiji	FijiCOMP.WL.8	stool	F	NA	healthy	NA	NA	79.43693	1	Fiji	Fiji
SRS476399	Fiji	FijiCOMP.M2.32	saliva	M	NA	healthy	NA	NA	2.031836	1	Fiji	Fiji
SRS476489	Fiji	FijiCOMP.WL.33	stool	F	NA	healthy	NA	NA	47.414284	1	Fiji	Fiji
SRS476518	Fiji	FijiCOMP.W2.46	stool	F	NA	healthy	NA	NA	40.152624	1	Fiji	Fiji
SRS476610	Fiji	FijiCOMP.WL.9	saliva	F	NA	healthy	NA	NA	5.092134	1	Fiji	Fiji
SRS476757	Fiji	FijiCOMP.W1.5	saliva	F	NA	healthy	NA	NA	4.25907	1	Fiji	Fiji
SRS476787	Fiji	FijiCOMP.W2.26	saliva	F	NA	healthy	NA	NA	3.765312	1	Fiji	Fiji
SRS476790	Fiji	FijiCOMP.WL.43	saliva	F	NA	healthy	NA	NA	4.471952	1	Fiji	Fiji
SRS476794	Fiji	FijiCOMP.WL.34	stool	F	NA	healthy	NA	NA	42.597451	1	Fiji	Fiji
SRS476852	Fiji	FijiCOMP.WL.44	saliva	F	NA	healthy	NA	NA	26.415958	1	Fiji	Fiji
SRS476866	Fiji	FijiCOMP.M2.11	saliva	M	NA	healthy	NA	NA	3.61804	1	Fiji	Fiji
SRS477428	Fiji	FijiCOMP.WL.10	stool	F	NA	healthy	NA	NA	77.193632	1	Fiji	Fiji
SRS012969	HMP1	6788b769d0b62444378462474daa42a5	stool	M	NA	healthy	NA	NA	57.720052	2	US	US
SRS013949	HMP1	6788b769d0b62444378462474db49fd5	dental	M	NA	healthy	NA	NA	37.082765	2	US	US
SRS014476	HMP1	6788b769d0b62444378462474db4a034	dental	F	NA	healthy	NA	NA	23.477267	2	US	US
SRS014690	HMP1	6788b769d0b62444378462474db4a440	dental	M	NA	healthy	NA	NA	30.020634	2	US	US
SRS015057	HMP1	6788b769d0b62444378462474db4a034	dorsum of tongue	F	NA	healthy	NA	NA	51.6894	2	US	US
SRS015059	HMP1	6788b769d0b62444378462474db4a034	buccal mucosa	F	NA	healthy	NA	NA	0.968653	2	US	US
SRS015065	HMP1	6788b769d0b62444378462474db4a034	stool	F	NA	healthy	NA	NA	45.214562	2	US	US
SRS015470	HMP1	6788b769d0b62444378462474da0a428	dental	M	NA	healthy	NA	NA	35.426891	2	US	US
SRS015797	HMP1	6788b769d0b62444378462474da09a28	dorsum of tongue	M	NA	healthy	NA	NA	52.181242	2	US	US
SRS015799	HMP1	6788b769d0b62444378462474da09a28	buccal mucosa	M	NA	healthy	NA	NA	7.047161	2	US	US
SRS015803	HMP1	6788b769d0b62444378462474da09a28	dental	M	NA	healthy	NA	NA	30.80667	2	US	US
SRS015921	HMP1	6788b769d0b62444378462474daa079f	buccal mucosa	M	NA	healthy	NA	NA	3.946581	2	US	US
SRS016517	HMP1	6788b769d0b62444378462474da9e958	stool	F	NA	healthy	NA	NA	61.470425	2	US	US
SRS016529	HMP1	6788b769d0b62444378462474da9e958	dorsum of tongue	F	NA	healthy	NA	NA	38.773006	2	US	US
SRS016533	HMP1	6788b769d0b62444378462474da9e958	buccal mucosa	F	NA	healthy	NA	NA	3.163031	2	US	US
SRS018969	HMP1	6788b769d0b62444378462474daa079f	dorsum of tongue	M	NA	healthy	NA	NA	33.210045	2	US	US
SRS018975	HMP1	6788b769d0b62444378462474daa079f	dental	M	NA	healthy	NA	NA	44.866755	2	US	US
SRS019022	HMP1	6788b769d0b62444378462474db4a440	dorsum of tongue	M	NA	healthy	NA	NA	54.745007	2	US	US
SRS019024	HMP1	6788b769d0b62444378462474db4a440	buccal mucosa	M	NA	healthy	NA	NA	3.04201	2	US	US
SRS019030	HMP1	6788b769d0b62444378462474db4a440	stool	M	NA	healthy	NA	NA	43.788802	2	US	US
SRS019071	HMP1	6788b769d0b62444378462474da0a428	dorsum of tongue	M	NA	healthy	NA	NA	54.742575	2	US	US
SRS019073	HMP1	6788b769d0b62444378462474da0a428	buccal mucosa	M	NA	healthy	NA	NA	17.883772	2	US	US
SRS019124	HMP1	6788b769d0b62444378462474db49fd5	buccal mucosa	M	NA	healthy	NA	NA	12.321841	2	US	US
SRS021477	HMP1	6788b769d0b62444378462474db493eb	dental	M	NA	healthy	NA	NA	31.186277	2	US	US
SRS021484	HMP1	6788b769d0b62444378462474db493eb	stool	M	NA	healthy	NA	NA	58.446985	2	US	US
SRS021496	HMP1	6788b769d0b62444378462474db493eb	dorsum of tongue	M	NA	healthy	NA	NA	48.460231	2	US	US
SRS022077	HMP1	6788b769d0b62444378462474da9bfef	dorsum of tongue	F	NA	healthy	NA	NA	45.294301	2	US	US
SRS022079	HMP1	6788b769d0b62444378462474da9bfef	buccal mucosa	F	NA	healthy	NA	NA	2.337798	2	US	US
SRS022083	HMP1	6788b769d0b62444378462474da9bfef	dental	F	NA	healthy	NA	NA	16.578333	2	US	US
SRS022464	HMP1	6788b769d0b62444378462474da09823	dorsum of tongue	F	NA	healthy	NA	NA	39.335139	2	US	US
SRS022602	HMP1	6788b769d0b62444378462474dc5ea30	dental	M	NA	healthy	NA	NA	29.80546	2	US	US
SRS022609	HMP1	6788b769d0b62444378462474dc5ea30	stool	M	NA	healthy	NA	NA	57.204341	2	US	US
SRS022621	HMP1	6788b769d0b62444378462474dc5ea30	dorsum of tongue	M	NA	healthy	NA	NA	55.70239	2	US	US
SRS022625	HMP1	6788b769d0b62444378462474dc5ea30	buccal mucosa	M	NA	healthy	NA	NA	11.533675	2	US	US
SRS023534	HMP1	6788b769d0b62444378462474daa42a5	buccal mucosa	M	NA	healthy	NA	NA	0.799933	2	US	US
SRS023538	HMP1	6788b769d0b62444378462474daa42a5	dental	M	NA	healthy	NA	NA	18.581449	2	US	US
SRS023557	HMP1	6788b769d0b62444378462474daa42a5	dorsum of tongue	M	NA	healthy	NA	NA	24.241692	2	US	US
SRS023829	HMP1	6788b769d0b62444378462474da0ddd4	stool	F	NA	healthy	NA	NA	55.37168	2	US	US
SRS023835	HMP1	6788b769d0b62444378462474da0ddd4	dorsum of tongue	F	NA	healthy	NA	NA	40.235258	2	US	US
SRS023837	HMP1	6788b769d0b62444378462474da0ddd4	buccal mucosa	F	NA	healthy	NA	NA	2.296712	2	US	US
SRS023841	HMP1	6788b769d0b62444378462474da0ddd4	dental	F	NA	healthy	NA	NA	13.61102	2	US	US
SRS023914	HMP1	6788b769d0b62444378462474dc63594	stool	M	NA	healthy	NA	NA	58.196241	2	US	US
SRS023926	HMP1	6788b769d0b62444378462474dc63594	dorsum of tongue	M	NA	healthy	NA	NA	48.410678	2	US	US
SRS023930	HMP1	6788b769d0b62444378462474dc63594	buccal mucosa	M	NA	healthy	NA	NA	38.949529	2	US	US
SRS023938	HMP1	6788b769d0b62444378462474dc63594	dental	M	NA	healthy	NA	NA	53.524862	2	US	US
SRS023958	HMP1	6788b769d0b62444378462474dc5f656	dorsum of tongue	M	NA	healthy	NA	NA	49.802897	2	US	US
SRS023964	HMP1	6788b769d0b62444378462474dc5f656	dental	M	NA	healthy	NA	NA	20.24995	2	US	US
SRS024075	HMP1	6788b769d0b62444378462474daa3374	stool	M	NA	healthy	NA	NA	68.628291	2	US	US
SRS024132	HMP1	6788b769d0b62444378462474da9c2e6	stool	M	NA	healthy	NA	NA	49.521852	2	US	US
SRS024138	HMP1	6788b769d0b62444378462474da9c2e6	dorsum of tongue	M	NA	healthy	NA	NA	46.160787	2	US	US
SRS024140	HMP1	6788b769d0b62444378462474da9c2e6	buccal mucosa	M	NA	healthy	NA	NA	5.659741	2	US	US
SRS024144	HMP1	6788b769d0b62444378462474da9c2e6	dental	M	NA	healthy	NA	NA	13.791642	2	US	US
SRS024265	HMP1	6788b769d0b62444378462474dc5f751	stool	F	NA	healthy	NA	NA	24.745036	2	US	US
SRS024277	HMP1	6788b769d0b62444378462474dc5f751	dorsum of tongue	F	NA	healthy	NA	NA	53.302817	2	US	US
SRS024281	HMP1	6788b769d0b62444378462474dc5f751	buccal mucosa	F	NA	healthy	NA	NA	16.971258	2	US	US
SRS024289	HMP1	6788b769d0b62444378462474dc5f751	dental	F	NA	healthy	NA	NA	18.846383	2	US	US
SRS024318	HMP1	6788b769d0b62444378462474db4d9ad	dorsum of tongue	M	NA	healthy	NA	NA	33.576657	2	US	US
SRS024347	HMP1	6788b769d0b62444378462474db4d9ad	buccal mucosa	M	NA	healthy	NA	NA	5.652776	2	US	US
SRS024355	HMP1	6788b769d0b62444378462474db4d9ad	dental	M	NA	healthy	NA	NA	53.067443	2	US	US
SRS024441	HMP1	6788b769d0b62444378462474db49a82	dorsum of tongue	M	NA	healthy	NA	NA	49.936691	2	US	US
SRS024447	HMP1	6788b769d0b62444378462474db49a82	dental	M	NA	healthy	NA	NA	36.971878	2	US	US
SRS024470	HMP1	6788b769d0b62444378462474db49a82	buccal mucosa	M	NA	healthy	NA	NA	4.648333	2	US	US
SRS024549	HMP1	6788b769d0b62444378462474dc6667d	stool	M	NA	healthy	NA	NA	44.902354	2	US	US
SRS024557	HMP1	6788b769d0b62444378462474dc6667d	buccal mucosa	M	NA	healthy	NA	NA	2.16335	2	US	US
SRS024561	HMP1	6788b769d0b62444378462474dc6667d	dental	M	NA	healthy	NA	NA	22.86001	2	US	US
SRS024580	HMP1	6788b769d0b62444378462474dc6667d	dorsum of tongue	M	NA	healthy	NA	NA	40.961008	2	US	US
SRS024625	HMP1	6788b769d0b62444378462474dc6516e	stool	M	NA	healthy	NA	NA	48.600037	2	US	US
SRS024637	HMP1	6788b769d0b62444378462474dc6516e	dorsum of tongue	M	NA	healthy	NA	NA	21.35394	2	US	US
SRS024649	HMP1	6788b769d0b62444378462474dc6516e	dental	M	NA	healthy	NA	NA	28.308482	2	US	US
SRS042131	HMP1	6788b769d0b62444378462474dc6724b	dorsum of tongue	M	NA	healthy	NA	NA	44.131836	2	US	US
SRS042409	HMP1	6788b769d0b62444378462474da0b8a4	buccal mucosa	F	NA	healthy	NA	NA	10.502831	2	US	US
SRS042628	HMP1	6788b769d0b62444378462474da9db36	stool	M	NA	healthy	NA	NA	47.162934	2	US	US
SRS042910	HMP1	6788b769d0b62444378462474dbd0552	dorsum of tongue	F	NA	healthy	NA	NA	52.89302	2	US	US
SRS042984	HMP1	6788b769d0b62444378462474db51246	dental	F	NA	healthy	NA	NA	53.779545	2	US	US
SRS043018	HMP1	6788b769d0b62444378462474da0ecda	dental	F	NA	healthy	NA	NA	25.934272	2	US	US
SRS043411	HMP1	6788b769d0b62444378462474da0ecda	stool	F	NA	healthy	NA	NA	34.050257	2	US	US
SRS043422	HMP1	6788b769d0b62444378462474da9f46a	buccal mucosa	M	NA	healthy	NA	NA	9.457285	2	US	US
SRS043676	HMP1	6788b769d0b62444378462474dbd0552	buccal mucosa	F	NA	healthy	NA	NA	15.263574	2	US	US
SRS043701	HMP1	6788b769d0b62444378462474da9f46a	stool	M	NA	healthy	NA	NA	55.463543	2	US	US
SRS043772	HMP1	6788b769d0b62444378462474db4bbc9	dental	M	NA	healthy	NA	NA	19.540985	2	US	US
SRS043803	HMP1	6788b769d0b62444378462474dc68b7d	buccal mucosa	M	NA	healthy	NA	NA	1.125079	2	US	US
SRS044230	HMP1	6788b769d0b62444378462474dc681cd	dental	M	NA	healthy	NA	NA	58.983335	2	US	US
SRS044448	HMP1	6788b769d0b62444378462474da0b8a4	dental	F	NA	healthy	NA	NA	60.972471	2	US	US
SRS044472	HMP1	6788b769d0b62444378462474da9f9e0	buccal mucosa	M	NA	healthy	NA	NA	11.028257	2	US	US
SRS044486	HMP1	6788b769d0b62444378462474db4bbc9	dorsum of tongue	M	NA	healthy	NA	NA	40.759143	2	US	US
SRS044662	HMP1	6788b769d0b62444378462474daa3baa	dorsum of tongue	F	NA	healthy	NA	NA	47.377899	2	US	US
SRS045015	HMP1	6788b769d0b62444378462474db4e1be	dental	F	NA	healthy	NA	NA	39.368523	2	US	US
SRS045197	HMP1	6788b769d0b62444378462474dc68b7d	dental	M	NA	healthy	NA	NA	37.773391	2	US	US
SRS045638	HMP1	6788b769d0b62444378462474da9f907	buccal mucosa	M	NA	healthy	NA	NA	9.131183	2	US	US
SRS045645	HMP1	6788b769d0b62444378462474da107de	stool	M	NA	healthy	NA	NA	52.314471	2	US	US
SRS045715	HMP1	6788b769d0b62444378462474dc65268	dorsum of tongue	F	NA	healthy	NA	NA	41.699632	2	US	US
SRS045739	HMP1	6788b769d0b62444378462474dc681cd	stool	M	NA	healthy	NA	NA	49.407603	2	US	US
SRS045978	HMP1	6788b769d0b62444378462474da0ecda	buccal mucosa	F	NA	healthy	NA	NA	4.348248	2	US	US
SRS046623	HMP1	6788b769d0b62444378462474da107de	buccal mucosa	M	NA	healthy	NA	NA	2.646148	2	US	US
SRS046686	HMP1	6788b769d0b62444378462474db4d533	buccal mucosa	M	NA	healthy	NA	NA	20.918355	2	US	US
SRS047014	HMP1	6788b769d0b62444378462474dbcbc1d	stool	M	NA	healthy	NA	NA	45.011592	2	US	US
SRS047044	HMP1	6788b769d0b62444378462474da0a6c5	stool	M	NA	healthy	NA	NA	44.781223	2	US	US
SRS047113	HMP1	6788b769d0b62444378462474da9f46a	dental	M	NA	healthy	NA	NA	39.640408	2	US	US
SRS047210	HMP1	6788b769d0b62444378462474da0ecda	dorsum of tongue	F	NA	healthy	NA	NA	44.184764	2	US	US
SRS047219	HMP1	6788b769d0b62444378462474da10ca1	dorsum of tongue	M	NA	healthy	NA	NA	46.80941	2	US	US
SRS047265	HMP1	6788b769d0b62444378462474dc6724b	dental	M	NA	healthy	NA	NA	6.8	2	US	US
SRS047590	HMP1	6788b769d0b62444378462474dbcc68b	dental	M	NA	healthy	NA	NA	14.855386	2	US	US
SRS047634	HMP1	6788b769d0b62444378462474db50f19	dental	M	NA	healthy	NA	NA	32.935625	2	US	US
SRS048411	HMP1	6788b769d0b62444378462474db4cb65	dorsum of tongue	M	NA	healthy	NA	NA	48.013573	2	US	US
SRS048791	HMP1	6788b769d0b62444378462474db51246	dorsum of tongue	F	NA	healthy	NA	NA	34.874803	2	US	US
SRS048893	HMP1	6788b769d0b62444378462474da0b8a4	dorsum of tongue	F	NA	healthy	NA	NA	37.721498	2	US	US
SRS049253	HMP1	6788b769d0b62444378462474dbcc68b	dorsum of tongue	M	NA	healthy	NA	NA	42.443447	2	US	US
SRS049318	HMP1	6788b769d0b62444378462474dc65268	dental	F	NA	healthy	NA	NA	36.339172	2	US	US
SRS049402	HMP1	6788b769d0b62444378462474da0fb19	stool	F	NA	healthy	NA	NA	38.492205	2	US	US
SRS049896	HMP1	6788b769d0b62444378462474daa5350	stool	M	NA	healthy	NA	NA	89.835162	2	US	US
SRS049988	HMP1	6788b769d0b62444378462474dc681cd	buccal mucosa	M	NA	healthy	NA	NA	31.958946	2	US	US
SRS049995	HMP1	6788b769d0b62444378462474da1116f	stool	F	NA	healthy	NA	NA	61.360235	2	US	US
SRS050026	HMP1	6788b769d0b62444378462474db4e1be	stool	F	NA	healthy	NA	NA	41.560839	2	US	US
SRS050299	HMP1	6788b769d0b62444378462474db4bbc9	stool	M	NA	healthy	NA	NA	34.514702	2	US	US
SRS050669	HMP1	6788b769d0b62444378462474da9f46a	dorsum of tongue	M	NA	healthy	NA	NA	56.143722	2	US	US
SRS050799	HMP1	6788b769d0b62444378462474da0fb19	dental	F	NA	healthy	NA	NA	53.877422	2	US	US
SRS050905	HMP1	6788b769d0b62444378462474db4e1be	buccal mucosa	F	NA	healthy	NA	NA	18.174534	2	US	US
SRS050925	HMP1	6788b769d0b62444378462474da9cf8f	stool	M	NA	healthy	NA	NA	46.977398	2	US	US
SRS051116	HMP1	6788b769d0b62444378462474db51246	buccal mucosa	F	NA	healthy	NA	NA	2.571767	2	US	US
SRS051786	HMP1	6788b769d0b62444378462474da0fb19	buccal mucosa	F	NA	healthy	NA	NA	2.144691	2	US	US
SRS051791	HMP1	6788b769d0b62444378462474dc68b7d	dorsum of tongue	M	NA	healthy	NA	NA	46.383901	2	US	US
SRS051930	HMP1	6788b769d0b62444378462474dc5fc9b	dental	F	NA	healthy	NA	NA	46.006133	2	US	US
SRS052027	HMP1	6788b769d0b62444378462474db4d533	stool	M	NA	healthy	NA	NA	57.02063	2	US	US
SRS052518	HMP1	6788b769d0b62444378462474da9f9e0	dorsum of tongue	M	NA	healthy	NA	NA	51.9615	2	US	US
SRS052668	HMP1	6788b769d0b62444378462474daa3baa	buccal mucosa	F	NA	healthy	NA	NA	5.800852	2	US	US
SRS053573	HMP1	6788b769d0b62444378462474dbcc68b	stool	M	NA	healthy	NA	NA	38.663547	2	US	US
SRS053584	HMP1	6788b769d0b62444378462474da0a6c5	dental	M	NA	healthy	NA	NA	28.168426	2	US	US
SRS053649	HMP1	6788b769d0b62444378462474da0b8a4	stool	F	NA	healthy	NA	NA	43.898126	2	US	US
SRS053917	HMP1	6788b769d0b62444378462474daa3baa	dental	F	NA	healthy	NA	NA	55.70959	2	US	US
SRS054430	HMP1	6788b769d0b62444378462474db4d533	dental	M	NA	healthy	NA	NA	13.603081	2	US	US
SRS054569	HMP1	6788b769d0b62444378462474db50f19	buccal mucosa	M	NA	healthy	NA	NA	11.357291	2	US	US
SRS054776	HMP1	6788b769d0b62444378462474da0a6c5	buccal mucosa	M	NA	healthy	NA	NA	5.670141	2	US	US
SRS054807	HMP1	6788b769d0b62444378462474dc681cd	dorsum of tongue	M	NA	healthy	NA	NA	61.851428	2	US	US
SRS054976	HMP1	6788b769d0b62444378462474db4e1be	dorsum of tongue	F	NA	healthy	NA	NA	37.474085	2	US	US
SRS055177	HMP1	6788b769d0b62444378462474da9f907	dorsum of tongue	M	NA	healthy	NA	NA	66.319608	2	US	US
SRS055378	HMP1	6788b769d0b62444378462474da9cf8f	dental	M	NA	healthy	NA	NA	30.789229	2	US	US
SRS055426	HMP1	6788b769d0b62444378462474da107de	dorsum of tongue	M	NA	healthy	NA	NA	18.538828	2	US	US
SRS055450	HMP1	6788b769d0b62444378462474db4cb65	dental	M	NA	healthy	NA	NA	38.127309	2	US	US
SRS055495	HMP1	6788b769d0b62444378462474db4d533	dorsum of tongue	M	NA	healthy	NA	NA	3.026811	2	US	US
SRS055982	HMP1	6788b769d0b62444378462474db51246	stool	F	NA	healthy	NA	NA	51.423603	2	US	US
SRS056273	HMP1	6788b769d0b62444378462474da9f9e0	stool	M	NA	healthy	NA	NA	48.473957	2	US	US
SRS056461	HMP1	6788b769d0b62444378462474dbcc68b	buccal mucosa	M	NA	healthy	NA	NA	26.141526	2	US	US
SRS056519	HMP1	6788b769d0b62444378462474dc68b7d	stool	M	NA	healthy	NA	NA	61.549684	2	US	US
SRS056622	HMP1	6788b769d0b62444378462474dc5fc9b	dorsum of tongue	F	NA	healthy	NA	NA	44.786613	2	US	US
SRS057022	HMP1	6788b769d0b62444378462474dc65268	buccal mucosa	F	NA	healthy	NA	NA	6.819278	2	US	US
SRS057124	HMP1	6788b769d0b62444378462474da0fb19	dorsum of tongue	F	NA	healthy	NA	NA	29.069393	2	US	US
SRS057205	HMP1	6788b769d0b62444378462474da0a6c5	dorsum of tongue	M	NA	healthy	NA	NA	41.383012	2	US	US
SRS057355	HMP1	6788b769d0b62444378462474da9cf8f	dorsum of tongue	M	NA	healthy	NA	NA	54.942099	2	US	US
SRS057478	HMP1	6788b769d0b62444378462474daa3baa	stool	F	NA	healthy	NA	NA	33.959263	2	US	US
SRS057692	HMP1	6788b769d0b62444378462474db50f19	dorsum of tongue	M	NA	healthy	NA	NA	48.631142	2	US	US
SRS057717	HMP1	6788b769d0b62444378462474dc65268	stool	F	NA	healthy	NA	NA	47.138009	2	US	US
SRS058053	HMP1	6788b769d0b62444378462474da107de	dental	M	NA	healthy	NA	NA	25.994751	2	US	US
SRS058070	HMP1	6788b769d0b62444378462474da9f907	stool	M	NA	healthy	NA	NA	44.750433	2	US	US
SRS058105	HMP1	6788b769d0b62444378462474dc6724b	buccal mucosa	M	NA	healthy	NA	NA	22.78949	2	US	US
SRS058261	HMP1	6788b769d0b62444378462474da9f9e0	dental	M	NA	healthy	NA	NA	50.756882	2	US	US
SRS058336	HMP1	6788b769d0b62444378462474da9db36	dorsum of tongue	M	NA	healthy	NA	NA	69.161545	2	US	US
SRS058730	HMP1	6788b769d0b62444378462474da9f907	dental	M	NA	healthy	NA	NA	62.832448	2	US	US
SRS058770	HMP1	6788b769d0b62444378462474db50f19	stool	M	NA	healthy	NA	NA	60.79204	2	US	US
SRS062540	HMP1	6788b769d0b62444378462474dc625a8	dorsum of tongue	F	NA	healthy	NA	NA	34.096009	2	US	US
SRS062761	HMP1	6788b769d0b62444378462474dbd147c	dorsum of tongue	M	NA	healthy	NA	NA	47.421568	2	US	US
SRS063193	HMP1	6788b769d0b62444378462474da0ed09	dorsum of tongue	F	NA	healthy	NA	NA	30.535243	2	US	US
SRS063215	HMP1	6788b769d0b62444378462474dc625a8	dental	F	NA	healthy	NA	NA	12.731272	2	US	US
SRS063288	HMP1	6788b769d0b62444378462474daa36c2	dorsum of tongue	F	NA	healthy	NA	NA	25.507074	2	US	US
SRS063478	HMP1	6788b769d0b62444378462474da0ed09	buccal mucosa	F	NA	healthy	NA	NA	1.343152	2	US	US
SRS063603	HMP1	6788b769d0b62444378462474db4b0ba	dental	F	NA	healthy	NA	NA	29.437288	2	US	US
SRS063932	HMP1	6788b769d0b62444378462474daa3374	dorsum of tongue	M	NA	healthy	NA	NA	46.45707	2	US	US
SRS063985	HMP1	6788b769d0b62444378462474db4b0ba	stool	F	NA	healthy	NA	NA	47.620145	2	US	US
SRS063999	HMP1	6788b769d0b62444378462474da0ed09	dental	F	NA	healthy	NA	NA	35.323475	2	US	US
SRS064276	HMP1	6788b769d0b62444378462474da0ed09	stool	F	NA	healthy	NA	NA	43.574556	2	US	US
SRS064329	HMP1	6788b769d0b62444378462474daa3374	dental	M	NA	healthy	NA	NA	29.023647	2	US	US
SRS064423	HMP1	6788b769d0b62444378462474db4b0ba	dorsum of tongue	F	NA	healthy	NA	NA	42.227173	2	US	US
SRS064645	HMP1	6788b769d0b62444378462474dbd147c	stool	M	NA	healthy	NA	NA	10.514342	2	US	US
SRS064809	HMP1	6788b769d0b62444378462474db4b0ba	buccal mucosa	F	NA	healthy	NA	NA	5.392043	2	US	US
SRS065099	HMP1	6788b769d0b62444378462474daa36c2	dental	F	NA	healthy	NA	NA	19.372853	2	US	US
SRS065431	HMP1	6788b769d0b62444378462474daa36c2	buccal mucosa	F	NA	healthy	NA	NA	0.287559	2	US	US
SRS065504	HMP1	6788b769d0b62444378462474dc6169c	stool	F	NA	healthy	NA	NA	58.333149	2	US	US
SRS076926	HMP1	6788b769d0b62444378462474db4cdd8	dental	F	NA	healthy	NA	NA	24.227475	2	US	US
SRS076929	HMP1	6788b769d0b62444378462474db4cdd8	stool	F	NA	healthy	NA	NA	56.291545	2	US	US
SRS076951	HMP1	6788b769d0b62444378462474db4cdd8	dorsum of tongue	F	NA	healthy	NA	NA	106.363373	2	US	US
SRS077075	HMP1	6788b769d0b62444378462474db4bbc9	buccal mucosa	M	NA	healthy	NA	NA	10.600522	2	US	US
SRS077491	HMP1	6788b769d0b62444378462474dbd1240	buccal mucosa	M	NA	healthy	NA	NA	2.682904	2	US	US
SRS077502	HMP1	6788b769d0b62444378462474dbd1240	stool	M	NA	healthy	NA	NA	31.784018	2	US	US
SRS077508	HMP1	6788b769d0b62444378462474dbd1240	dorsum of tongue	M	NA	healthy	NA	NA	72.219751	2	US	US
SRS077520	HMP1	6788b769d0b62444378462474dbd1240	dental	M	NA	healthy	NA	NA	61.133687	2	US	US
SRS077545	HMP1	6788b769d0b62444378462474dbcafd2	buccal mucosa	M	NA	healthy	NA	NA	4.019155	2	US	US
SRS077552	HMP1	6788b769d0b62444378462474dbcafd2	stool	M	NA	healthy	NA	NA	103.040454	2	US	US
SRS078182	HMP1	6788b769d0b62444378462474da1116f	dorsum of tongue	F	NA	healthy	NA	NA	73.428907	2	US	US
SRS098498	HMP1	6788b769d0b62444378462474daa28eb	dorsum of tongue	F	NA	healthy	NA	NA	85.145876	2	US	US
SRS098502	HMP1	6788b769d0b62444378462474daa28eb	buccal mucosa	F	NA	healthy	NA	NA	3.130869	2	US	US
SRS098514	HMP1	6788b769d0b62444378462474daa28eb	stool	F	NA	healthy	NA	NA	97.879549	2	US	US
SRS098867	HMP1	6788b769d0b62444378462474dbcc9bf	dorsum of tongue	M	NA	healthy	NA	NA	42.713277	2	US	US
SRS103943	HMP1	6788b769d0b62444378462474da10131	buccal mucosa	F	NA	healthy	NA	NA	6.695448	2	US	US
SRS103971	HMP1	6788b769d0b62444378462474da10131	dorsum of tongue	F	NA	healthy	NA	NA	86.909689	2	US	US
SRS103983	HMP1	6788b769d0b62444378462474da10131	dental	F	NA	healthy	NA	NA	44.830556	2	US	US
SRS103987	HMP1	6788b769d0b62444378462474da10131	stool	F	NA	healthy	NA	NA	114.272791	2	US	US
SRS104165	HMP1	6788b769d0b62444378462474dbcde09	dorsum of tongue	F	NA	healthy	NA	NA	85.77302	2	US	US
SRS104169	HMP1	6788b769d0b62444378462474dbcde09	buccal mucosa	F	NA	healthy	NA	NA	0.372087	2	US	US
SRS104177	HMP1	6788b769d0b62444378462474dbcde09	dental	F	NA	healthy	NA	NA	31.608076	2	US	US
SRS104197	HMP1	6788b769d0b62444378462474dbcde09	stool	F	NA	healthy	NA	NA	91.542452	2	US	US
SRS104368	HMP1	6788b769d0b62444378462474da9dce6	dental	F	NA	healthy	NA	NA	26.343863	2	US	US
SRS104384	HMP1	6788b769d0b62444378462474da9dce6	dorsum of tongue	F	NA	healthy	NA	NA	86.282998	2	US	US
SRS104388	HMP1	6788b769d0b62444378462474da9dce6	buccal mucosa	F	NA	healthy	NA	NA	4.193005	2	US	US
SRS104400	HMP1	6788b769d0b62444378462474da9dce6	stool	F	NA	healthy	NA	NA	88.115526	2	US	US
SRS104539	HMP1	6788b769d0b62444378462474da0c49e	dental	F	NA	healthy	NA	NA	37.126765	2	US	US
SRS104830	HMP1	6788b769d0b62444378462474dbce565	dorsum of tongue	M	NA	healthy	NA	NA	48.132547	2	US	US
SRS104842	HMP1	6788b769d0b62444378462474dbce565	dental	M	NA	healthy	NA	NA	72.284554	2	US	US
SRS105068	HMP1	6788b769d0b62444378462474da0e7cf	dorsum of tongue	M	NA	healthy	NA	NA	24.26655	2	US	US
SRS105070	HMP1	6788b769d0b62444378462474da0e7cf	buccal mucosa	M	NA	healthy	NA	NA	2.664803	2	US	US
SRS105115	HMP1	6788b769d0b62444378462474dc69197	dorsum of tongue	F	NA	healthy	NA	NA	27.018824	2	US	US
SRS105117	HMP1	6788b769d0b62444378462474dc69197	buccal mucosa	F	NA	healthy	NA	NA	2.960603	2	US	US
SRS105121	HMP1	6788b769d0b62444378462474dc69197	dental	F	NA	healthy	NA	NA	15.817044	2	US	US
SRS105153	HMP1	6788b769d0b62444378462474dc69197	stool	F	NA	healthy	NA	NA	95.332574	2	US	US
SRS142483	HMP1	6788b769d0b62444378462474dbcfdfc	dental	F	NA	healthy	NA	NA	90.19344	2	US	US
SRS142503	HMP1	6788b769d0b62444378462474dbcfdfc	stool	F	NA	healthy	NA	NA	88.068094	2	US	US
SRS142505	HMP1	6788b769d0b62444378462474da0c49e	stool	F	NA	healthy	NA	NA	35.993805	2	US	US
SRS142527	HMP1	6788b769d0b62444378462474da0c49e	dorsum of tongue	F	NA	healthy	NA	NA	69.152104	2	US	US
SRS142531	HMP1	6788b769d0b62444378462474da0c49e	buccal mucosa	F	NA	healthy	NA	NA	6.325956	2	US	US
SRS142660	HMP1	6788b769d0b62444378462474dc6121b	buccal mucosa	F	NA	healthy	NA	NA	5.528256	2	US	US
SRS142664	HMP1	6788b769d0b62444378462474dc6121b	dental	F	NA	healthy	NA	NA	23.741305	2	US	US
SRS142680	HMP1	6788b769d0b62444378462474dc6121b	dorsum of tongue	F	NA	healthy	NA	NA	39.878011	2	US	US
SRS142712	HMP1	6788b769d0b62444378462474dc6121b	stool	F	NA	healthy	NA	NA	48.10519	2	US	US
SRS142883	HMP1	6788b769d0b62444378462474dbcbc1d	dental	M	NA	healthy	NA	NA	44.389757	2	US	US
SRS142896	HMP1	6788b769d0b62444378462474dbcbc1d	dorsum of tongue	M	NA	healthy	NA	NA	81.759867	2	US	US
SRS143290	HMP1	6788b769d0b62444378462474dbccddb	buccal mucosa	F	NA	healthy	NA	NA	4.314884	2	US	US
SRS143342	HMP1	6788b769d0b62444378462474dbccddb	stool	F	NA	healthy	NA	NA	58.130779	2	US	US
SRS143417	HMP1	6788b769d0b62444378462474dbcc9bf	stool	M	NA	healthy	NA	NA	59.968848	2	US	US
SRS143427	HMP1	6788b769d0b62444378462474dbcc9bf	buccal mucosa	M	NA	healthy	NA	NA	6.691345	2	US	US
SRS143616	HMP1	6788b769d0b62444378462474daa28eb	dental	F	NA	healthy	NA	NA	70.382668	2	US	US
SRS143872	HMP1	6788b769d0b62444378462474da0e7cf	dental	M	NA	healthy	NA	NA	27.823276	2	US	US
SRS143876	HMP1	6788b769d0b62444378462474da0e7cf	stool	M	NA	healthy	NA	NA	109.652071	2	US	US
SRS144014	HMP1	6788b769d0b62444378462474dbcafd2	dorsum of tongue	M	NA	healthy	NA	NA	41.836586	2	US	US
SRS144026	HMP1	6788b769d0b62444378462474dbcafd2	dental	M	NA	healthy	NA	NA	55.364629	2	US	US
SRS144237	HMP1	6788b769d0b62444378462474dc6169c	dental	F	NA	healthy	NA	NA	29.56542	2	US	US
SRS144537	HMP1	6788b769d0b62444378462474daa13aa	stool	M	NA	healthy	NA	NA	35.29312	2	US	US
SRS144542	HMP1	6788b769d0b62444378462474daa13aa	buccal mucosa	M	NA	healthy	NA	NA	6.939885	2	US	US
SRS144546	HMP1	6788b769d0b62444378462474daa13aa	dental	M	NA	healthy	NA	NA	42.494062	2	US	US
SRS144560	HMP1	6788b769d0b62444378462474daa13aa	dorsum of tongue	M	NA	healthy	NA	NA	146.28312	2	US	US
SRS147652	HMP1	6788b769d0b62444378462474dc602b6	stool	F	NA	healthy	NA	NA	77.393469	2	US	US
SRS147871	HMP1	6788b769d0b62444378462474dbcf1c0	dental	F	NA	healthy	NA	NA	31.841168	2	US	US
SRS147887	HMP1	6788b769d0b62444378462474dbcf1c0	dorsum of tongue	F	NA	healthy	NA	NA	61.134452	2	US	US
SRS147919	HMP1	6788b769d0b62444378462474dbcf1c0	stool	F	NA	healthy	NA	NA	83.696578	2	US	US
SRS147933	HMP1	6788b769d0b62444378462474db4eb8c	buccal mucosa	F	NA	healthy	NA	NA	17.762857	2	US	US
SRS147937	HMP1	6788b769d0b62444378462474db4eb8c	dental	F	NA	healthy	NA	NA	24.874691	2	US	US
SRS148472	HMP1	6788b769d0b62444378462474daa1bb0	dental	M	NA	healthy	NA	NA	32.925538	2	US	US
SRS149647	HMP1	6788b769d0b62444378462474da10975	dental	F	NA	healthy	NA	NA	40.450346	2	US	US
SRS149671	HMP1	6788b769d0b62444378462474da10975	dorsum of tongue	F	NA	healthy	NA	NA	80.056394	2	US	US
SRS013950	HMP1	6788b769d0b62444378462474db49fd5	dental	M	NA	healthy	NA	NA	12.643952	3	US	US
SRS014477	HMP1	6788b769d0b62444378462474db4a034	dental	F	NA	healthy	NA	NA	5.994546	3	US	US
SRS014691	HMP1	6788b769d0b62444378462474db4a440	dental	M	NA	healthy	NA	NA	14.409399	3	US	US
SRS018971	HMP1	6788b769d0b62444378462474daa079f	buccal mucosa	M	NA	healthy	NA	NA	5.788781	3	US	US
SRS019045	HMP1	6788b769d0b62444378462474db4a440	dorsum of tongue	M	NA	healthy	NA	NA	38.215514	3	US	US
SRS019077	HMP1	6788b769d0b62444378462474da0a428	dental	M	NA	healthy	NA	NA	44.364979	3	US	US
SRS023526	HMP1	6788b769d0b62444378462474daa42a5	stool	M	NA	healthy	NA	NA	53.099718	3	US	US
SRS045528	HMP1	6788b769d0b62444378462474da9e958	stool	F	NA	healthy	NA	NA	88.213929	3	US	US
SRS049164	HMP1	6788b769d0b62444378462474dbcbc1d	stool	M	NA	healthy	NA	NA	28.928186	3	US	US
SRS054018	HMP1	6788b769d0b62444378462474da9e958	buccal mucosa	F	NA	healthy	NA	NA	5.131039	3	US	US
SRS062544	HMP1	6788b769d0b62444378462474da10ca1	dorsum of tongue	M	NA	healthy	NA	NA	56.858442	3	US	US
SRS065278	HMP1	6788b769d0b62444378462474db4b0ba	dorsum of tongue	F	NA	healthy	NA	NA	60.114616	3	US	US
SRS065310	HMP1	6788b769d0b62444378462474dc625a8	dental	F	NA	healthy	NA	NA	13.923959	3	US	US
SRS074670	HMP1	6788b769d0b62444378462474dc681cd	stool	M	NA	healthy	NA	NA	43.529567	3	US	US
SRS074676	HMP1	6788b769d0b62444378462474dc681cd	dorsum of tongue	M	NA	healthy	NA	NA	65.478536	3	US	US
SRS074678	HMP1	6788b769d0b62444378462474dc681cd	buccal mucosa	M	NA	healthy	NA	NA	13.856292	3	US	US
SRS074682	HMP1	6788b769d0b62444378462474dc681cd	dental	M	NA	healthy	NA	NA	60.372896	3	US	US
SRS074964	HMP1	6788b769d0b62444378462474dbcc68b	stool	M	NA	healthy	NA	NA	50.824561	3	US	US
SRS074970	HMP1	6788b769d0b62444378462474dbcc68b	dorsum of tongue	M	NA	healthy	NA	NA	31.288232	3	US	US
SRS074972	HMP1	6788b769d0b62444378462474dbcc68b	buccal mucosa	M	NA	healthy	NA	NA	11.014301	3	US	US
SRS075078	HMP1	6788b769d0b62444378462474da9f9e0	stool	M	NA	healthy	NA	NA	43.921231	3	US	US
SRS075084	HMP1	6788b769d0b62444378462474da9f9e0	dorsum of tongue	M	NA	healthy	NA	NA	64.272348	3	US	US
SRS075086	HMP1	6788b769d0b62444378462474da9f9e0	buccal mucosa	M	NA	healthy	NA	NA	6.991558	3	US	US
SRS075090	HMP1	6788b769d0b62444378462474da9f9e0	dental	M	NA	healthy	NA	NA	42.01638	3	US	US
SRS075341	HMP1	6788b769d0b62444378462474da9f907	stool	M	NA	healthy	NA	NA	35.47166	3	US	US
SRS075347	HMP1	6788b769d0b62444378462474da9f907	dorsum of tongue	M	NA	healthy	NA	NA	68.420424	3	US	US
SRS075349	HMP1	6788b769d0b62444378462474da9f907	buccal mucosa	M	NA	healthy	NA	NA	9.199518	3	US	US
SRS075353	HMP1	6788b769d0b62444378462474da9f907	dental	M	NA	healthy	NA	NA	46.522949	3	US	US
SRS075398	HMP1	6788b769d0b62444378462474da0ddd4	stool	F	NA	healthy	NA	NA	50.802865	3	US	US
SRS075404	HMP1	6788b769d0b62444378462474da0ddd4	dorsum of tongue	F	NA	healthy	NA	NA	61.018951	3	US	US
SRS075406	HMP1	6788b769d0b62444378462474da0ddd4	buccal mucosa	F	NA	healthy	NA	NA	4.992081	3	US	US
SRS075410	HMP1	6788b769d0b62444378462474da0ddd4	dental	F	NA	healthy	NA	NA	53.771797	3	US	US
SRS077086	HMP1	6788b769d0b62444378462474db4bbc9	stool	M	NA	healthy	NA	NA	36.04804	3	US	US
SRS077092	HMP1	6788b769d0b62444378462474db4bbc9	dorsum of tongue	M	NA	healthy	NA	NA	73.33579	3	US	US
SRS077104	HMP1	6788b769d0b62444378462474db4bbc9	dental	M	NA	healthy	NA	NA	26.423413	3	US	US
SRS077736	HMP1	6788b769d0b62444378462474da9e958	dorsum of tongue	F	NA	healthy	NA	NA	43.414828	3	US	US
SRS077855	HMP1	6788b769d0b62444378462474daa42a5	dorsum of tongue	M	NA	healthy	NA	NA	52.589225	3	US	US
SRS077857	HMP1	6788b769d0b62444378462474daa42a5	buccal mucosa	M	NA	healthy	NA	NA	3.299223	3	US	US
SRS077861	HMP1	6788b769d0b62444378462474daa42a5	dental	M	NA	healthy	NA	NA	36.558565	3	US	US
SRS078176	HMP1	6788b769d0b62444378462474da1116f	stool	F	NA	healthy	NA	NA	51.750614	3	US	US
SRS078242	HMP1	6788b769d0b62444378462474dc5f751	stool	F	NA	healthy	NA	NA	43.736118	3	US	US
SRS078248	HMP1	6788b769d0b62444378462474dc5f751	dorsum of tongue	F	NA	healthy	NA	NA	81.322129	3	US	US
SRS078250	HMP1	6788b769d0b62444378462474dc5f751	buccal mucosa	F	NA	healthy	NA	NA	15.245166	3	US	US
SRS078254	HMP1	6788b769d0b62444378462474dc5f751	dental	F	NA	healthy	NA	NA	32.287452	3	US	US
SRS078419	HMP1	6788b769d0b62444378462474da9c2e6	stool	M	NA	healthy	NA	NA	50.623568	3	US	US
SRS078425	HMP1	6788b769d0b62444378462474da9c2e6	dorsum of tongue	M	NA	healthy	NA	NA	58.150398	3	US	US
SRS078427	HMP1	6788b769d0b62444378462474da9c2e6	buccal mucosa	M	NA	healthy	NA	NA	4.909151	3	US	US
SRS078431	HMP1	6788b769d0b62444378462474da9c2e6	dental	M	NA	healthy	NA	NA	41.949865	3	US	US
SRS078665	HMP1	6788b769d0b62444378462474db4e1be	stool	F	NA	healthy	NA	NA	49.138114	3	US	US
SRS078671	HMP1	6788b769d0b62444378462474db4e1be	dorsum of tongue	F	NA	healthy	NA	NA	85.338905	3	US	US
SRS078673	HMP1	6788b769d0b62444378462474db4e1be	buccal mucosa	F	NA	healthy	NA	NA	6.142109	3	US	US
SRS078677	HMP1	6788b769d0b62444378462474db4e1be	dental	F	NA	healthy	NA	NA	66.820134	3	US	US
SRS078733	HMP1	6788b769d0b62444378462474dc63594	dorsum of tongue	M	NA	healthy	NA	NA	36.996522	3	US	US
SRS078738	HMP1	6788b769d0b62444378462474dc63594	dental	M	NA	healthy	NA	NA	81.593858	3	US	US
SRS078775	HMP1	6788b769d0b62444378462474dc63594	buccal mucosa	M	NA	healthy	NA	NA	9.321726	3	US	US
SRS098717	HMP1	6788b769d0b62444378462474dc68b7d	stool	M	NA	healthy	NA	NA	50.271627	3	US	US
SRS098735	HMP1	6788b769d0b62444378462474dc68b7d	dental	M	NA	healthy	NA	NA	31.157492	3	US	US
SRS100021	HMP1	6788b769d0b62444378462474dbd147c	stool	M	NA	healthy	NA	NA	44.035897	3	US	US
SRS100027	HMP1	6788b769d0b62444378462474dbd147c	dorsum of tongue	M	NA	healthy	NA	NA	41.19047	3	US	US
SRS100029	HMP1	6788b769d0b62444378462474dbd147c	buccal mucosa	M	NA	healthy	NA	NA	3.03562	3	US	US
SRS100033	HMP1	6788b769d0b62444378462474dbd147c	dental	M	NA	healthy	NA	NA	49.265518	3	US	US
SRS101376	HMP1	6788b769d0b62444378462474da107de	stool	M	NA	healthy	NA	NA	37.376006	3	US	US
SRS101382	HMP1	6788b769d0b62444378462474da107de	dorsum of tongue	M	NA	healthy	NA	NA	71.075077	3	US	US
SRS101384	HMP1	6788b769d0b62444378462474da107de	buccal mucosa	M	NA	healthy	NA	NA	3.826102	3	US	US
SRS101388	HMP1	6788b769d0b62444378462474da107de	dental	M	NA	healthy	NA	NA	62.560318	3	US	US
SRS101433	HMP1	6788b769d0b62444378462474db51246	stool	F	NA	healthy	NA	NA	27.074342	3	US	US
SRS101439	HMP1	6788b769d0b62444378462474db51246	dorsum of tongue	F	NA	healthy	NA	NA	55.238084	3	US	US
SRS101441	HMP1	6788b769d0b62444378462474db51246	buccal mucosa	F	NA	healthy	NA	NA	4.500679	3	US	US
SRS101445	HMP1	6788b769d0b62444378462474db51246	dental	F	NA	healthy	NA	NA	31.150975	3	US	US
SRS102808	HMP1	6788b769d0b62444378462474da0fb19	dorsum of tongue	F	NA	healthy	NA	NA	75.161192	3	US	US
SRS102810	HMP1	6788b769d0b62444378462474da0fb19	buccal mucosa	F	NA	healthy	NA	NA	3.104431	3	US	US
SRS102814	HMP1	6788b769d0b62444378462474da0fb19	dental	F	NA	healthy	NA	NA	63.053261	3	US	US
SRS140492	HMP1	6788b769d0b62444378462474da0fb19	stool	F	NA	healthy	NA	NA	54.794693	3	US	US
SRS140645	HMP1	6788b769d0b62444378462474dc65268	stool	F	NA	healthy	NA	NA	23.636358	3	US	US
SRS140651	HMP1	6788b769d0b62444378462474dc65268	dorsum of tongue	F	NA	healthy	NA	NA	0.611485	3	US	US
SRS143598	HMP1	6788b769d0b62444378462474daa28eb	stool	F	NA	healthy	NA	NA	88.993681	3	US	US
SRS143604	HMP1	6788b769d0b62444378462474daa28eb	dorsum of tongue	F	NA	healthy	NA	NA	45.079845	3	US	US
SRS143608	HMP1	6788b769d0b62444378462474daa28eb	buccal mucosa	F	NA	healthy	NA	NA	3.846343	3	US	US
SRS143832	HMP1	6788b769d0b62444378462474da0e7cf	buccal mucosa	M	NA	healthy	NA	NA	5.55146	3	US	US
SRS143850	HMP1	6788b769d0b62444378462474da0e7cf	dorsum of tongue	M	NA	healthy	NA	NA	78.218968	3	US	US
SRS143991	HMP1	6788b769d0b62444378462474dbcafd2	stool	M	NA	healthy	NA	NA	37.400019	3	US	US
SRS143996	HMP1	6788b769d0b62444378462474dbcafd2	buccal mucosa	M	NA	healthy	NA	NA	4.692226	3	US	US
SRS144609	HMP1	6788b769d0b62444378462474da10131	dorsum of tongue	F	NA	healthy	NA	NA	30.174941	3	US	US
SRS144621	HMP1	6788b769d0b62444378462474da10131	dental	F	NA	healthy	NA	NA	47.947596	3	US	US
SRS145497	HMP1	6788b769d0b62444378462474da0b8a4	stool	F	NA	healthy	NA	NA	43.999403	3	US	US
SRS145503	HMP1	6788b769d0b62444378462474da0b8a4	dorsum of tongue	F	NA	healthy	NA	NA	68.30404	3	US	US
SRS145505	HMP1	6788b769d0b62444378462474da0b8a4	buccal mucosa	F	NA	healthy	NA	NA	8.366848	3	US	US
SRS145509	HMP1	6788b769d0b62444378462474da0b8a4	dental	F	NA	healthy	NA	NA	45.029828	3	US	US
SRS146878	HMP1	6788b769d0b62444378462474da0c49e	dental	F	NA	healthy	NA	NA	37.990562	3	US	US
SRS146894	HMP1	6788b769d0b62444378462474da0c49e	dorsum of tongue	F	NA	healthy	NA	NA	59.415037	3	US	US
SRS147436	HMP1	6788b769d0b62444378462474dc69197	dorsum of tongue	F	NA	healthy	NA	NA	31.985566	3	US	US
SRS147445	HMP1	6788b769d0b62444378462474dc69197	stool	F	NA	healthy	NA	NA	3.367136	3	US	US
SRS147718	HMP1	6788b769d0b62444378462474dbcde09	dental	F	NA	healthy	NA	NA	29.57971	3	US	US
SRS147766	HMP1	6788b769d0b62444378462474dbcde09	stool	F	NA	healthy	NA	NA	122.367172	3	US	US
SRS148157	HMP1	6788b769d0b62444378462474db4b0ba	dental	F	NA	healthy	NA	NA	7.206965	3	US	US
SRS015060	HMP1	6788b769d0b62444378462474db4a034	dental	F	NA	healthy	NA	NA	21.155514	4	US	US
SRS019025	HMP1	6788b769d0b62444378462474db4a440	dental	M	NA	healthy	NA	NA	4.104312	4	US	US
SRS019125	HMP1	6788b769d0b62444378462474db49fd5	dental	M	NA	healthy	NA	NA	32.229345	4	US	US
SRS053214	HMP1	6788b769d0b62444378462474da9e958	stool	F	NA	healthy	NA	NA	50.036555	4	US	US
SRS056157	HMP1	6788b769d0b62444378462474da9e958	buccal mucosa	F	NA	healthy	NA	NA	2.2308	4	US	US
SRS077763	HMP1	6788b769d0b62444378462474da9e958	dorsum of tongue	F	NA	healthy	NA	NA	48.069654	4	US	US
SRS077849	HMP1	6788b769d0b62444378462474daa42a5	stool	M	NA	healthy	NA	NA	40.277244	4	US	US
SRS142890	HMP1	6788b769d0b62444378462474dbcbc1d	stool	M	NA	healthy	NA	NA	43.535491	4	US	US
SRS148150	HMP1	6788b769d0b62444378462474db4b0ba	dorsum of tongue	F	NA	healthy	NA	NA	34.827352	4	US	US
SRS148193	HMP1	6788b769d0b62444378462474db4b0ba	dental	F	NA	healthy	NA	NA	65.451293	4	US	US
SRS015063	HMP1	6788b769d0b62444378462474db4a034	dental	F	NA	healthy	NA	NA	33.68632	5	US	US
SRS019028	HMP1	6788b769d0b62444378462474db4a440	dental	M	NA	healthy	NA	NA	36.647392	5	US	US
SRS019128	HMP1	6788b769d0b62444378462474db49fd5	dental	M	NA	healthy	NA	NA	29.147656	5	US	US
SRS077730	HMP1	6788b769d0b62444378462474da9e958	stool	F	NA	healthy	NA	NA	53.613267	5	US	US
SRS077738	HMP1	6788b769d0b62444378462474da9e958	buccal mucosa	F	NA	healthy	NA	NA	2.035389	5	US	US
SRS015064	HMP1	6788b769d0b62444378462474db4a034	dental	F	NA	healthy	NA	NA	14.471849	6	US	US
SRS019029	HMP1	6788b769d0b62444378462474db4a440	dental	M	NA	healthy	NA	NA	14.554582	6	US	US
SRS019129	HMP1	6788b769d0b62444378462474db49fd5	dental	M	NA	healthy	NA	NA	8.2234	6	US	US
SRS077753	HMP1	6788b769d0b62444378462474da9e958	stool	F	NA	healthy	NA	NA	73.283327	6	US	US
SRS077767	HMP1	6788b769d0b62444378462474da9e958	buccal mucosa	F	NA	healthy	NA	NA	5.637892	6	US	US
