# Supplementary material for: Abundance and diversity of resistomes differ between healthy human oral cavities and gut
Source: Nat Commun. 2020 Feb 4;11:693. doi: 10.1038/s41467-020-14422-w (PMC7000725; doi:10.1038/s41467-020-14422-w)
Supplement: Supplementary file 7 — Source Data [file 41467_2020_14422_MOESM7_ESM.xlsx]

## Sheet: Figure1a
level

## Sheet: Figure1b
level

## Sheet: Figure1c
level

## Sheet: Figure1d
level

## Sheet: Figure1e
level

## Sheet: Figure1f
level

## Sheet: SupplementaryFigure1a
V1

## Sheet: SupplementaryFigure1b
V1

## Sheet: SupplementaryFigure1c
V1

## Sheet: SupplementaryFigure2
V1

[truncated: 19 more sheets: Figure2a, Figure2b, Figure2c, Figure3a, SupplementaryFigure3, Figure3b, SupplementaryFigure4, SupplementaryFigure5a, SupplementaryFigure5b, SupplementaryFigure5c, SupplementaryFigure5d, SupplementaryFigure6, Figure3c, SupplementaryFigure7, Figure4, SupplementaryFigure8, Figure5a, Figure5b, SupplementaryFigure9]
